# Supplementary material for: Identification of methylation-driven genes related to the prognosis of papillary renal cell carcinoma: a study based on The Cancer Genome Atlas
Source: Cancer Cell Int. 2020 Jun 12;20:235. doi: 10.1186/s12935-020-01331-7 (PMC7291558; doi:10.1186/s12935-020-01331-7)
Supplement: Supplementary file 1 — Additional file 1: Results of the limma package. [file 12935_2020_1331_MOESM1_ESM.xls]

gene	conMean	treatMean	logFC	pValue	fdr
DLEU1	0.432656240625	0.47835425432526	0.144858217004562	0.427232935816668	0.461563594523477
PRR15	14.1940160625	4.68860327612457	-1.5980527276643	2.15067424971184e-16	4.83584465324321e-15
TMEM170B	1.708461446875	1.11603093148789	-0.614320679384684	5.93730984831481e-09	2.6152323550678e-08
CERK	13.92294875	7.90071676470588	-0.817409345063217	3.59805916909716e-13	3.57107776446136e-12
RCBTB2	10.302965125	15.4193908650519	0.581686178242134	0.00167443151573443	0.0029176160656112
SH3TC1	6.946482375	3.52105751453287	-0.980273804260151	6.49892639866819e-13	6.13084806614439e-12
GNG7	10.91484778125	4.73433724740484	-1.20505762632704	9.59239258246471e-17	2.41756731186109e-15
ARID2	2.55415915625	2.47202554636678	-0.047154773498332	0.255452673495944	0.290610450475107
TEPP	0.09689565653125	0.198686566086505	1.035990428487	0.620705967519472	0.650195851246601
CAVIN3	7.67168303125	25.3550774885813	1.72465966420588	1.6264517396119e-09	7.92536657862474e-09
LRRC15	0.15315024478125	0.10012010933564	-0.613215901182338	1.41698070950469e-06	4.20283475874694e-06
CCDC171	0.292961575	0.189549120242215	-0.628139691869912	1.74208558082544e-08	7.11480369419525e-08
AC073172.1	4.750016834375	0.0326388755017301	-7.18519746284725	3.30722459217008e-30	3.32270841639706e-27
ALOX12	0.585586925	1.11084678615917	0.92370459978583	9.34367321731878e-09	3.97160017543071e-08
PFN2	43.2453153125	30.8985612283737	-0.485004195118528	4.66610119811263e-09	2.09240890204673e-08
FHL1	14.98646728125	164.234812941869	3.45402772243942	1.02249172872428e-07	3.64930319392746e-07
PLCXD1	1.192638659375	1.68692814083045	0.500241511936421	0.107189200554041	0.132825189204797
AC084117.1	0.4927705528125	0.672624091799308	0.448884408264981	0.0863686082415113	0.109323407854892
GXYLT2	0.51051825	1.07581867121107	1.07540049215495	0.000129635049068151	0.000275803589330382
RF00019	0.0789915906337036	0.127494302599011	0.69066179940159	2.90923502469396e-05	6.89500554908971e-05
PRDM2	3.71602409375	2.62140550761246	-0.503419313073505	2.17217333616919e-08	8.69932003068447e-08
MIR8071-2	1.127357990625	1.01132516193772	-0.1566987855422	0.29605151334403	0.33188251894779
TEX264	21.1798534375	23.8956778927336	0.174057089696794	0.118104731870254	0.144905294950221
AC006970.1	0.095842090625	0.1700313383391	0.827069389418956	0.547118466856673	0.579553315102705
ZNF543	1.371352753125	1.12363847557093	-0.287421792247347	0.000556936889675365	0.00105874052399541
SH3GL1P1	0.089307196875	0.272665284221453	1.61028268222529	2.08359396772189e-09	9.94035775276428e-09
PIAS1	3.30851275	2.71025905432526	-0.287752084177332	2.20859030279551e-05	5.32698291823321e-05
RPS2P55	0.267984528125	0.740167184809689	1.46570146517973	1.01363140054877e-10	6.12976603182749e-10
KANSL3	8.5502885	10.2091999550173	0.25582480900166	0.00250965603392571	0.00423184143667437
MYH11	18.42119759375	2.96155958242215	-2.63693784002812	8.78530021751761e-16	1.66393736681912e-14
POFUT1	13.4389196875	13.1252197577855	-0.0340755907902013	0.0465513635020442	0.0621406442496487
MIR7856	0.281138696875	0.573700130449827	1.02901480125515	0.0431068235156985	0.0578781509031396
DYNC1I2P1	0.310696128125	0.278748850588235	-0.156538406660326	0.315033958511825	0.350808578046294
AC073878.1	0.0572700865625	0.109070158961938	0.929402752477883	0.0227125163916184	0.0322714547315468
PSMG2	11.77892909375	13.4871734844291	0.195379653981249	0.00770219136956624	0.011915835083749
YBX1P10	2.34200603125	2.48860940737024	0.0875950228356168	0.435459379786328	0.46973932022534
AC097059.2	0.480058221875	2.48057316346021	2.36939221668453	2.97703147622299e-12	2.42540828304301e-11
AC079781.3	0.0933516065625	0.208347818062284	1.15824723511936	0.017449422084225	0.0252841599795218
IGHV7-81	0.4965664840625	0.394020029031142	-0.333717922197671	0.00105330276534047	0.00190594768909705
CERCAM	5.88869321875	4.89020630761246	-0.268052185131075	0.00109436017681944	0.00197393854971765
BLACAT1	0.318772970625	1.03986779852941	1.70579891520242	7.57872144246443e-08	2.76605812488097e-07
RF00003	0.0919244763221154	0.12219921998403	0.41071411846712	0.0281551884983338	0.0392603238754839
AL022328.2	1.534915940625	2.24826288788927	0.550651089953495	0.0163110153079006	0.0237639161130134
SERHL	0.504422515625	0.393265868737024	-0.359127692627963	0.0174166523389095	0.0252383312559442
AC006213.3	0.30057961375	0.17460916633218	-0.783617867397796	3.26716844249102e-07	1.07445654046093e-06
AL731569.1	0.223290303125	0.52845829550173	1.24286902221313	1.15631018310782e-06	3.47537720658582e-06
CORO1A	3.92401378125	9.28488014844291	1.24255317925937	1.47934047700733e-08	6.10946609926999e-08
INTS12	4.34303996875	3.38276480276817	-0.360502357129125	7.85990592715374e-10	4.04581976497157e-09
NEK9	8.61308096875	7.90494050519031	-0.123774789137918	0.0465513635020442	0.0621406442496487
CBX3P2	0.438672846875	0.377916092352941	-0.215079456201095	0.0637599600112731	0.0828163833889152
RABGGTB	7.49399521875	7.38171177854671	-0.0217796490488436	0.173820838976086	0.205364657039151
AC027237.3	0.344869634375	0.424579472733564	0.299983516830854	0.243894045862427	0.278651405752984
TCTN2	7.299701	11.0375159204152	0.596506242118529	5.68880233307877e-07	1.79346167405563e-06
GUSBP1	0.608463740625	0.674599478892734	0.148859911036175	0.183545496787067	0.215689622812725
NR4A3	8.5956932875	0.897480343910035	-3.25966175794577	9.11757578371244e-17	2.32172554778106e-15
EPHB1	0.85528984375	0.774758836089965	-0.142666104851755	0.000591017359091615	0.00111718606756196
ARHGAP19	2.100597125	1.48040510311419	-0.504807479161882	6.61383100840372e-09	2.88334332896938e-08
ACTR10	13.8412009375	11.6681083564014	-0.24639843537296	0.0005325876160463	0.00101559693533529
PLAUR	1.918931346875	4.76345571072664	1.31170547767024	1.94789300497369e-07	6.6544480817517e-07
MREG	2.43862440625	4.14070465467128	0.763808729583965	0.000695009594934308	0.00129843606430843
SLC35A5	7.7798989375	7.64933283044983	-0.0244174920026632	0.427232935816668	0.461563594523477
AL031316.1	2.44783609375	2.06767867743945	-0.243494954340206	0.00593823701338407	0.00937922343195856
ZC3H14	2.30698671875	1.67884871280277	-0.458537468888761	1.56691867460357e-09	7.65214393830374e-09
AC053513.1	0.251446171875	0.39519130633218	0.652301620583288	0.0850152262947279	0.107746074930755
PROS1	13.4652094375	21.7513512612457	0.691868358772061	0.000501663100083207	0.000961020930935961
IKBKG	1.275780315625	1.44296499411765	0.177656376868043	0.0142038400768656	0.0209075304487853
MTOR	8.47807165625	5.31201961937716	-0.674475684898239	2.86004833207602e-11	1.92790203164425e-10
AC093827.3	0.338167594375	0.745950886193772	1.14134222872482	1.29395253163875e-05	3.25817188503204e-05
DUS4L	1.4180304	2.16551758546713	0.610823426438211	3.60118370441544e-08	1.38936923404948e-07
ZNF579	3.222720125	5.74254539100346	0.833411451253543	3.68422861078082e-08	1.41967407573376e-07
RIPK1	10.2197950625	9.87392746712803	-0.0496703138702617	0.398601715761224	0.433449459975909
SRRM3	0.1887230375	1.25169356806228	2.72953896456354	4.31981440106488e-08	1.64395416161737e-07
LINC02328	0.1497471161875	0.225678194685121	0.591738810200761	0.629248301009339	0.658379923526791
NPM3	12.40658434375	19.5544738512111	0.656392736433389	7.66364207918336e-08	2.79474477604669e-07
MIR9-3HG	0.399075675	0.348230952747405	-0.196617900802736	6.30437418471558e-09	2.75986497533707e-08
GIMAP6	8.92500809375	2.6744389432526	-1.7386172097611	3.00860790993384e-17	9.02296616462248e-16
FAM90A1	0.29353903125	0.641918114948097	1.12883692633261	0.0210251745504683	0.0300167570784783
APPL2	8.83631403125	11.4977171211073	0.379830845359078	0.0115917825531048	0.0173621447293674
AC026368.1	0.1313375946875	0.768751762941176	2.54923787468183	1.22084006813134e-09	6.0670149926944e-09
AC004918.3	1.118597146875	1.49575617820069	0.419184466374836	0.0598416442492951	0.0781864315683732
C5orf24	15.0441700625	10.4497706920415	-0.525733235711445	1.17591516359122e-09	5.85652385328002e-09
GABRP	4.44477460625	0.69979201682699	-2.66711215046318	7.52670682996486e-13	7.01065322641017e-12
KLHDC7A	22.5253013125	13.9574790584775	-0.690508013028832	3.62217793693874e-07	1.18049246446707e-06
AC231981.1	0.492009925	0.436264304394464	-0.173484982704474	0.0603888671578921	0.0788175453670439
CWF19L2	5.7516069375	3.09400747889273	-0.894488401847738	1.43157734210262e-17	4.89816625270808e-16
HMGCS1	11.7279928125	10.0572721038062	-0.221717077336342	0.00699731409605138	0.0108978039363743
FAM162B	1.205503815625	0.244099446968858	-2.30409528565445	6.30021581633726e-18	2.51959653336952e-16
CALHM2	3.71503540625	2.1670139449827	-0.777667523106151	5.92518649823547e-08	2.19775796560662e-07
ZNF687	7.652170125	6.29815884083045	-0.280938805414345	1.94945218369738e-06	5.62369376354257e-06
SEC62	27.036545625	19.2992290380623	-0.486367618617902	4.72582163138373e-11	3.03736073040054e-10
ROCK1P1	0.312169396875	0.464630550138408	0.57375490507832	0.000412336099620534	0.000803195982190241
HPS4	3.606863625	3.31296098200692	-0.122623663708192	0.0378312400466572	0.0514448073551904
UBE2K	14.3593096875	11.4269457543253	-0.329546549370523	2.67804936136287e-10	1.50618129858024e-09
LINC01137	3.61775375	4.80546356574394	0.409581398065078	0.000827698232455385	0.00152696887004101
AC020978.2	0.0648313909375	0.114211961141869	0.816949317627378	0.0100830890195108	0.0152763394748267
PYCR3	5.9710023125	7.737166	0.373832099582279	0.0014486623672899	0.00255431488884442
GCOM2	0.057271198125	0.141875859134948	1.30874743836543	0.00103267029128519	0.00187244556589635
ZNF853	3.5865481875	3.39398089463668	-0.0796175707049049	0.129873671884504	0.158002959580757
SLC35D1	5.96271096875	6.21150295674741	0.0589739836526286	0.674080057103865	0.700841596602226
ATG4B	7.94583246875	9.86660001038062	0.3123546478408	0.00862141993202949	0.0132167599360277
DPEP3	0.03928008578125	0.110954598415225	1.4980994746168	0.000894952342439103	0.00164049855904225
RAB41	0.478394496875	0.786960714567474	0.718090823696854	0.00181755159508824	0.00314443823624259
LAMA5-AS1	0.1627360571875	0.447875857266436	1.46056495762526	0.000145180068841107	0.000306057135017234
SLC45A4	9.63905428125	4.23579978096886	-1.18625720872026	1.75001707357757e-12	1.49808781476704e-11
AC011290.1	0.1352865259375	0.107495915605536	-0.331736314625444	0.276932704061609	0.312609516265701
COL12A1	5.441102375	2.66291401719723	-1.03089312699948	1.28753727361019e-11	9.33675733550067e-11
EPAS1	71.1776015625	19.448463083045	-1.87176716928373	7.51128000179407e-18	2.88232329652178e-16
TREHP1	0.3048715290625	0.270193881903114	-0.174206420576876	0.0553228586214822	0.0727814501583609
STRIP1	3.7540955	3.1249074083045	-0.264651908151552	8.30057880189007e-05	0.000182682159970304
HSP90AA6P	0.1407072225	0.135752657058824	-0.051715948114631	0.184847356682356	0.217075302679272
AL355312.2	0.202871337	0.141852502508651	-0.516173443704139	0.415063093383819	0.449734769011351
KCTD6	3.51422346875	2.96469039930796	-0.245324482013537	0.000167945382681782	0.000349966700614257
AC004908.1	0.623783275	1.33548098733564	1.09824266057508	0.000327793839350977	0.000648982111483888
IL7R	1.6213900715625	2.42583146474048	0.581248108338719	0.0678878197584782	0.0877551014750362
SRRM2-AS1	0.1405605696875	0.244056971245675	0.796026017807482	8.37024074049694e-05	0.000184123637626596
AC073857.1	2.43607915625	4.55645169584775	0.90334976125	1.07694592411119e-08	4.53145550364166e-08
KAT2A	9.6446316875	23.8183179965398	1.30427348616477	2.76752245768611e-08	1.0915515503611e-07
RASA2	2.2707685625	3.00279505640138	0.403125339385078	0.0227611110365709	0.0323197248645334
TCL6	1.601190513125	0.0722601757958477	-4.46980039824219	1.47140719057129e-18	7.97120419931304e-17
ZNF608	2.94900475	4.19971885224914	0.51006460456943	0.000379215201896983	0.000743264485903078
RNU7-47P	0.222772115625	0.459242501038062	1.04368750187964	0.238493240048456	0.273031340176673
AC104237.2	3.418357128125	0.333706117266436	-3.35665309010487	3.80245606683631e-21	9.88772781709211e-19
CPXM2	10.20505446875	5.96223937161246	-0.775357679838509	8.47638939842656e-12	6.36824047836241e-11
C9orf116	2.57955665625	7.34717675536332	1.51006684924668	1.14923096570624e-14	1.63458507303765e-13
NFATC2IP	5.56586496875	8.26819749480969	0.570966941061156	6.05973526150049e-08	2.24427494110163e-07
ST5	3.81791646875	3.54997650899654	-0.104976060712126	0.431922624263771	0.466151648637799
TOR2A	2.6435755	3.30566132387543	0.322448392844711	0.00181755159508824	0.00314443823624259
HGSNAT	12.2634121875	15.1763114463668	0.307460738774327	0.000695009594934308	0.00129843606430843
TSEN54	8.5460355625	11.958269432526	0.484681396219157	0.000353983742438031	0.000697024735777978
NFIL3	17.960994375	16.1197403806228	-0.156038715784692	0.170666355707502	0.201950771465438
S100A6	604.425171875	1193.46457294118	0.981520092479018	5.45651844898354e-07	1.72318084409034e-06
BMPR1A	2.46134940625	2.21511112733564	-0.152070395784119	0.0488057012122034	0.064930324659524
GRWD1	6.89166021875	6.54034210034602	-0.0754854741901219	0.0722329964193926	0.0928830019115617
MAPT	4.962642524375	2.94651288788927	-0.752099959787894	0.0370957946336805	0.0505161942448549
AL021707.3	0.552882953125	0.64626948200692	0.225161776411339	0.630674207651845	0.659653552087912
AL136295.7	1.7700465	3.00788516885813	0.764962229604446	0.00186770209367226	0.00322337935320043
HMGB1P14	0.14589560625	0.130239785916955	-0.163766202848959	0.207891186809266	0.241347702192616
ADNP-AS1	1.5485790125	1.4868123816609	-0.0587223872876486	0.363688760493502	0.3991763170716
MINDY4	0.40229365625	0.47411226167474	0.236979716732361	0.314068214614201	0.349873985566135
SSTR5	1.485530874375	1.29791995729412	-0.194777174488803	0.269112746837093	0.30456250163213
AC017100.1	1.0938913875	0.76803394733564	-0.510227514988032	8.42674559752322e-07	2.59307550090988e-06
ZNF286A	0.61445270625	0.679714660415225	0.145627267677917	0.441390947116142	0.475580779180466
UBE2V1	1.31075596875	1.55064325155709	0.242467695764255	0.00807795723711486	0.0124449075633895
IFT74-AS1	0.1444730596875	0.135044925847751	-0.0973610609393498	0.242355118005845	0.277093687837947
NPBWR1	0.01696174115625	0.373977764726644	4.46259631747579	0.0892277952285625	0.112523646827005
KIAA1211L	2.58923696875	4.05136047785467	0.645879449671774	0.0771385947490749	0.0985602843944045
AC010247.2	0.08877319446875	0.154583060961938	0.800186220905197	0.000138343693655198	0.000292776462586345
PYCR1	1.03188371875	6.6345532617301	2.68471891982922	3.79694872418372e-10	2.06709255297125e-09
SAAL1	1.9321668125	2.64999214290657	0.455768428374515	1.09906207165172e-06	3.31865696307623e-06
SYT17	1.760121203125	1.60753806245675	-0.130821879883686	0.00426904035946231	0.00691930769708847
PUS10	0.843069803125	0.889170509688581	0.0768080145664073	0.724611308576448	0.748555045497533
LINC01460	0.146954563125	0.50622766082699	1.78441618283002	0.00079199586411536	0.00146685810160397
SPTBN4	0.40765061875	0.229529021903114	-0.828656623677243	2.18899859507786e-09	1.03916314319171e-08
RNASET2	3.60079378125	16.612801615917	2.20590850943507	1.92853211455002e-14	2.61350983003673e-13
L3MBTL2	6.2690543125	6.63427822145329	0.0816916868949189	0.129873671884504	0.158002959580757
LGALS8-AS1	0.1339918209375	0.228436670415225	0.769649322726962	0.000298757688669774	0.000595663433884604
AL049548.1	1.3764374	3.6664225850519	1.41343407976401	4.54079511348317e-05	0.000104398155969035
LINC00921	0.334874703125	0.605004001591696	0.853323287548751	3.87315631766243e-06	1.06213863634358e-05
HLA-DPB1	44.4096615625	97.9077429065744	1.14054938115744	3.75202730047764e-05	8.7433905558732e-05
RNU6-531P	0.6792453625	0.653787704844291	-0.0551105645977208	0.247664654280223	0.282579591862264
LINC02362	0.0382943508125	0.127954604602076	1.74042857904372	0.121886006988945	0.149103255227571
PPIAP77	0.086835415625	0.152635172941176	0.813731984550751	0.203968172326162	0.237192008887523
EPHA7	3.28119878125	8.13927470679239	1.31067724352406	1.58191114646713e-05	3.91589697277804e-05
PLA2G4B	0.096157036375	0.107460904197232	0.160347545320747	0.0778117790164837	0.099346961779497
CNP	28.97575625	27.8606571972318	-0.056617025536001	0.720100180669572	0.744347111880445
AP001619.1	0.0635934540625	0.110954969273356	0.803024106403907	0.0853047581026268	0.108082033152328
AL031985.3	0.376961478125	0.631306525051903	0.743923561246145	5.47668517179703e-08	2.04374763383808e-07
AL583856.2	0.477425196875	0.464328022214533	-0.040130358722275	0.0643365476997629	0.0835212529337184
STAG2	12.97550834375	8.98301778304498	-0.530518965421134	7.37771573109576e-10	3.82164637460533e-09
CCP110	1.460411540625	1.54272561349481	0.0791065149297034	0.889042523853337	0.899419027129728
ZNF438	2.22432734375	2.16113573321799	-0.0415794327344894	0.224177624084795	0.25816693717221
ARPC4	29.1762625	37.1024483737024	0.346719307947343	0.000845844608012304	0.00155758588443689
THSD1	1.239249859375	0.701777322871972	-0.820381860524164	5.29470635977885e-08	1.97951445653234e-07
KRT8P39	0.052907330625	0.112935018948097	1.09395337182361	3.25759818299117e-05	7.66393748149588e-05
AC130689.1	2.42977475	1.42175885896194	-0.773145782599777	1.67471874871334e-11	1.18604000329417e-10
NFKBIA	51.0341365625	47.0110658823529	-0.118462192700446	0.177018678225089	0.208752272571581
AC109454.4	0.1987742934375	0.198048888373702	-0.00527458828962635	0.188879396838471	0.221245510096724
LRRCC1	3.37347878125	2.59642739429066	-0.377709204595611	0.00142869348041381	0.00252082797138872
AP000254.1	2.104420825	3.7552157100346	0.835472550608302	0.000140619157727989	0.000297141992663646
POP5	10.41718696875	15.1473978615917	0.540104229123649	7.13659524395249e-05	0.000158660394967896
PLK1	0.247544140625	1.12880880207612	2.18904343655346	1.43380947222159e-15	2.55576538423498e-14
ZNF709	0.1342289871875	0.162033644418685	0.271597143328886	0.283285788431289	0.318941818546087
KMT2D	4.8612436875	4.32288059930796	-0.169332467633198	0.0290305145401135	0.0403840054679419
GAS5-AS1	2.24697753125	2.71841190795848	0.274778379052567	0.0548453232542658	0.0721875888697098
AC037487.3	0.409949665625	0.800840170207612	0.966067557838552	0.109767689234152	0.135761582180206
AC026471.1	1.9632429375	2.42475594705882	0.304600839393364	0.00104872847446148	0.00189798128805552
REP15	0.24173879375	0.645778122318339	1.41758955368523	1.84124910587143e-09	8.88583602337909e-09
MAN2A1	6.88891096875	6.10254035640138	-0.174866002326687	0.000684895936032687	0.0012810573643167
RNF20	11.31617509375	9.47059455017301	-0.256859500708923	3.14933245513838e-05	7.42424224145943e-05
CD207	0.517599163875	1.137137036	1.13549893147032	0.00453267441754746	0.00731709776884688
LINC00887	0.109854833125	1.14687297848789	3.38403536657366	1.85395287905593e-12	1.58277746378846e-11
MIR600HG	1.487243203125	1.04294985778547	-0.511970786377452	4.34891030982382e-05	0.000100264905161193
FXYD1	0.6973725125	0.208635197657439	-1.74094693298235	7.95631636415944e-16	1.52499610709863e-14
AC104118.1	0.221540795625	0.388818974463668	0.811526236251454	0.00721109424585144	0.0111976206551188
PRCC	13.49287996875	12.3752876055363	-0.124736260900285	0.00914359571054555	0.0139514632051766
HMGN2P17	0.832451875	0.953485888062284	0.195844715549446	0.0859152587379323	0.108793180400144
HIST1H3E	0.79754531875	1.44745308193772	0.859878180861918	0.00802884826535039	0.0123780896041054
ATP6AP2	90.132685625	73.7642546020761	-0.289128507911661	1.94789300497369e-07	6.6544480817517e-07
RICTOR	2.753430875	2.47085466470588	-0.156220235962384	0.0257977655130259	0.0362612407716637
AC022296.3	0.0364593084375	0.205943288477509	2.49788800910956	9.11292649239801e-05	0.000199172366519799
N4BP2L2-IT2	0.196385326875	0.456120509640138	1.21572790172595	3.20518696763275e-05	7.54786357826408e-05
RRP12	3.1394144375	4.87988216955017	0.636350819426488	2.5291132995137e-11	1.72907489202448e-10
FAM242C	0.81975138125	0.180280556297578	-2.18494262056303	4.64027822349166e-15	7.28437994132359e-14
SEC61A2	1.33533268125	1.59576770484429	0.257051438486593	0.0293274289776986	0.040755998911919
EVA1C	2.5082523625	4.36860737785467	0.800490942370042	0.0369138470020004	0.0502870114197359
SLC27A2	41.995471028125	17.0078895606228	-1.30402961586725	0.00194531492586171	0.00334583268277343
AL590627.1	0.24815885125	0.168269808044983	-0.560487570045431	0.00244388456006095	0.00413196515191824
PAM16	2.42907884375	4.4477446799308	0.872664655259484	1.39236320819766e-10	8.18494786989172e-10
AL365356.4	0.0995264028125	0.375864979965398	1.9170632968971	5.58462571246166e-09	2.47121085330411e-08
TPSAB1	2.39859565	10.3241596603806	2.10576248073992	5.52487855850991e-06	1.47519484965204e-05
KLF12	3.0323148125	2.28747123910035	-0.406665936554854	7.4795943571642e-06	1.9546166242185e-05
TMEM9	33.4700703125	37.0376416297578	0.146120656197877	0.141443451718751	0.170529897634842
CYP2C8	0.3899208178125	0.748842462560554	0.941481062142834	0.992792473743745	0.993556657436252
WHRN	2.12470321875	3.78025247543253	0.831221254510402	1.33228007790518e-06	3.96865048004558e-06
RPL31P61	0.0872073778125	0.171317701799308	0.974152130529715	0.00176568985147592	0.00306262597403847
AC103736.1	0.32424228625	0.370988167020761	0.194300918555171	0.920844510132557	0.928407218149142
SLC4A1	47.7014168125	0.624371035643599	-6.25548469437274	3.08213973153037e-20	5.16094958227392e-18
PRMT1	17.48566625	21.3362215432526	0.287131942639416	0.000167945382681782	0.000349966700614257
HNF4A	21.329657071875	10.984617834173	-0.957376093064596	0.0014386459876308	0.00253778070747036
SNX13	3.18523546875	2.79305941868512	-0.189553762359577	0.00490202398401224	0.0078650868262647
KIF1BP	10.761521875	9.49564915224913	-0.180543579650866	0.0156086357112231	0.0228127802106172
AC241377.3	0.2073070590625	0.326355951868512	0.654677107640413	0.601002012028634	0.631385744276024
TLK2	2.7869606875	3.38515331487889	0.280528523366894	5.12231505377747e-05	0.000116756243821433
HOMER3-AS1	0.28285535	0.521323329031142	0.882113962711035	2.78150764722097e-06	7.81686758124922e-06
PTGER4	5.56392275	1.48301787089965	-1.90756640662019	3.5720670921298e-17	1.04297752889491e-15
AC004837.2	0.0913708190625	0.156436465051903	0.775771448421119	0.0882268125226998	0.111401156080505
AC012510.1	1.026009921875	2.13029391418685	1.05400780877094	4.4330668202743e-06	1.20373557651748e-05
DPY19L1P2	0.250196368125	0.304847688408305	0.285027759049587	0.277915978170733	0.313615484727366
AC004947.1	0.204135218125	0.0969534297820069	-1.07416126216607	1.11914119631795e-11	8.2235298744068e-11
CDHR1	0.204130170625	6.11165926047751	4.9040027770572	5.93730984831481e-09	2.6152323550678e-08
FAM78A	0.71572691875	1.82769295363322	1.35254257668704	2.29959072166926e-09	1.08815786172245e-08
B3GNT10	2.016628125	1.20188031235294	-0.746651834893264	4.08426278427195e-09	1.85102440682311e-08
RPS19	76.1488775	204.145835155709	1.42270545956642	2.67212780092598e-16	5.84194270859218e-15
NECAB2	4.0760492434375	2.05983321728028	-0.984643952546999	0.000883249355753043	0.00161998676543104
MGAM	9.509385915625	2.09396671576471	-2.18311366929137	5.77706295062612e-13	5.5110238410742e-12
RAP2A	6.809724125	5.26535933217993	-0.371064362362488	9.40539475708068e-05	0.000205057644817276
MPC1	86.977698125	45.7698558442907	-0.926247780147592	1.12050847889046e-11	8.2253732676572e-11
ATXN7L3B	19.140780625	14.7598017854671	-0.374976321875998	2.19329699275723e-07	7.41941282995302e-07
SLC31A1P1	0.1093655078125	0.416894064290657	1.93052302510661	8.50065146829456e-05	0.000186843575381578
AP000350.5	0.3517186971875	0.624047885363322	0.827234706401888	0.000103877506905677	0.000224680287633207
WDR83OS	36.3407171875	35.3771320415225	-0.038769795418653	0.326777273804602	0.362606460309409
RPS18	301.23781875	468.567647750865	0.637354442971827	1.43702864440492e-07	5.01779528077124e-07
LINC02511	0.0359152390625	1.00323648613495	4.80392179397329	0.851506718394405	0.864889159352582
MRPL37	27.04280125	25.109001799308	-0.107039926220876	0.0157816890665556	0.0230458954438477
AC015912.3	0.4796573425	1.91772152425606	1.99931719250234	1.94561789703958e-08	7.87907518839609e-08
NCR3	0.26902844875	0.445645715155709	0.728138494134059	0.00743072352700207	0.0115200533866059
GSDMA	0.188425572875	0.250721598854671	0.412091506092746	0.824422158979074	0.840617393864099
AC134407.3	0.0583236276875	0.11605691832526	0.992680164282355	0.00952336330804045	0.0144909059064862
CALML3	7.603707386875	2.02888128785813	-1.90601856004382	4.94330028271343e-14	6.07009811937861e-13
VCAN-AS1	0.0198676125	0.252846115536332	3.66976919577618	2.15107353630878e-08	8.62575805025997e-08
TRIM52-AS1	8.8857183125	7.39219747058824	-0.265485110447979	0.00426904035946231	0.00691930769708847
RAPGEF1	16.0207121875	13.6107324186851	-0.235193579966821	0.00029645408576445	0.000591543256987599
CDC20P1	0.1864864640625	0.126509576089965	-0.559824324416497	4.11141752864359e-05	9.52564587375359e-05
AC103740.1	0.0897134459375	0.284613402183391	1.66560746609755	2.0029128876793e-08	8.0873919540328e-08
HERPUD1	44.542428125	44.0353453944637	-0.0165182235559573	0.526510473536041	0.559385742961311
SNRK	13.032463125	8.92589501038062	-0.546041035574229	3.36279626296472e-08	1.30674904712217e-07
PSMA7	62.67534375	77.8640570242215	0.313059513035895	7.96041151252456e-05	0.000175685447490095
SEC14L6	6.82859046875	12.2995272476817	0.848943145476909	5.47248706981002e-06	1.46314723241818e-05
AC008946.1	1.314426996875	0.92737657100346	-0.503206832644181	3.83586992349177e-06	1.05256651668453e-05
LONRF3	1.18322234375	1.02343645944637	-0.209299666677059	0.295159167516691	0.330960992269756
ZNF675	0.75524656875	0.735209766608997	-0.038791792812685	0.599624226896486	0.630008760141324
WDR46	10.49267546875	13.2712119757785	0.338917539351144	1.066258434793e-05	2.72299366657766e-05
LMX1B	2.2494404765625	0.183322688865052	-3.61710893497069	1.27502468740116e-11	9.25209148576095e-11
HIST1H2AC	25.077033	28.4201752352941	0.180548784938205	0.224177624084795	0.25816693717221
TMIGD1	1.27592742875	0.254308708408304	-2.32689350405586	1.69318333760739e-05	4.1726425812394e-05
LNCTAM34A	0.360347675	1.87615612245675	2.38031844320175	1.03475648763513e-15	1.91873810219966e-14
SUV39H1	1.985462875	2.45025442560554	0.30345617625897	0.0523585717933884	0.0692651132600709
FFAR2	0.0743979025	0.183967968557093	1.30612074127905	0.00537952408725691	0.00856773570214509
AL359073.1	0.0995077446875	0.127336455882353	0.355764795701984	0.0883508500537845	0.111545029915965
CCDC186	5.4271069375	2.98886184221453	-0.860587125183109	4.4944938346436e-13	4.38401576465699e-12
CCDC24	4.87175540625	6.95362598961938	0.513323769401275	0.0026812384189292	0.00449919623243183
SLC10A2	4.4547243915625	2.96327639330104	-0.588142979816407	3.93971332857303e-06	1.07905184264498e-05
SNORD60	0.316885296875	1.90022086782007	2.58413448971408	6.3066057856058e-09	2.76029520156921e-08
AC006041.1	0.0255635784375	0.116039039204152	2.18244854859251	0.0018116085824678	0.0031353836424936
IFITM5	0.026435210625	0.428361949896194	4.01829760883329	0.000582783542106183	0.00110294242924676
S1PR4	1.004454190625	1.4248668049481	0.504415294282868	0.099952758273297	0.124626604395255
NPLOC4	12.786901875	18.8333895190311	0.558625913313495	1.81089238074134e-10	1.04616189993533e-09
USP44	0.5454469375	0.215407933930796	-1.34036746586359	9.86372470932813e-10	4.98675519284277e-09
AC021016.3	0.3102878503125	0.233885556193772	-0.407804437990659	0.400737689935374	0.435665002244925
ZNF354A	3.1403890625	4.93591721211073	0.652374891484087	2.23977454726487e-06	6.39443771870259e-06
NFKB2	10.0985500625	15.6955536124567	0.636207749002989	6.55443036227471e-06	1.73023497309636e-05
EPHB4	15.7322253125	10.9881674809689	-0.517771948250929	1.09243273160695e-07	3.87950524850714e-07
RPL12P14	0.82080204375	0.56146305349481	-0.547843232507881	0.000351270596930681	0.000692007698662817
QTRT2	2.276996875	2.37565030865052	0.0611901782243607	0.646452465572115	0.674719688649972
IGHG2	112.11885505	81.1281803434256	-0.466753881765796	0.011329649803919	0.016994859152767
OSBPL2	5.4542798125	4.93609021799308	-0.144019951330047	0.0227611110365709	0.0323197248645334
MPV17L2	7.27791271875	6.57483501038062	-0.146570057874156	0.0369138470020004	0.0502870114197359
DDHD1	0.5625393875	0.873119393425606	0.634224833047228	3.98348224317209e-07	1.29101038153714e-06
DPM2	11.9351045625	19.0845991868512	0.677197681700249	2.29791285912093e-11	1.58275998520255e-10
EXTL2	3.71919921875	3.2230292799308	-0.206574733155049	0.0115257497411976	0.0172726046870764
PYGO1	0.64633814375	0.534844636754325	-0.273169260945166	0.000425035946973037	0.000825823623061273
UGCG	16.0366198125	37.6986679930796	1.23314346606969	2.61742169623287e-12	2.15547212190146e-11
ZNHIT2	9.21055915625	11.6266579965398	0.336075816087605	0.0418989270436533	0.0563899399893971
ZNF365	0.105235981875	0.34403250332526	1.70891680394287	9.7226661793313e-05	0.000211432595987564
LRRC8C	1.214034328125	0.691781371176471	-0.811421146583422	4.85511769548357e-11	3.11231631157985e-10
AC092755.2	0.088684626875	0.153628618650519	0.792691047104589	0.0115999123077455	0.0173731441752337
TIMM17B	14.72441675	17.8963590346021	0.281455616490629	0.00148937402399392	0.00262078131138744
AGAP2	0.2193351159375	0.524438347058824	1.25763637111226	1.33121464840175e-08	5.52767938636556e-08
AC008543.4	0.1025350146875	0.200920833633218	0.970510506092849	0.00214876871336696	0.00367147764931586
UBXN2B	7.872867875	7.35687282352941	-0.0977966146007065	0.050912288613317	0.0675013085729798
AKR1C7P	0.0588664809375	0.283920593598616	2.26996920535007	2.69731326408068e-08	1.06557131503084e-07
PODXL2	8.442787125	15.6597386287197	0.891268889492806	0.139820657285112	0.168729853023195
CYB561D1	3.82161009375	3.53374847508651	-0.112981236923378	0.0788329020877687	0.100539128431478
PEAK3	0.182160194375	0.303527296072664	0.736618527205214	0.171922924858231	0.203296237302157
SLC25A13	14.36411103125	13.0384343391003	-0.139698069338877	0.120965480829341	0.148061802124871
AC008875.1	0.0720614896875	0.608917139688581	3.07894554100503	1.74427010596182e-11	1.23180929118014e-10
FAF2	8.3848965625	10.9080660934256	0.379530455191369	9.05396217214831e-07	2.77097377306832e-06
CCDC88C	2.81470190625	1.21883535989619	-1.20747888028856	2.18497267121108e-14	2.93761867103276e-13
DLL1	4.427095375	2.02792000397924	-1.12635971142645	2.49964461808998e-16	5.50843918181883e-15
CYFIP2	82.369285	14.5970117750865	-2.49643340732654	2.96064627933675e-19	2.39703900044616e-17
AC022167.2	0.340361696875	0.657502380968858	0.949927428486272	6.62814739069901e-08	2.44047879021523e-07
AC022113.2	0.078134886875	0.181699394186851	1.21751485525164	0.00780305057407047	0.0120549959347648
ECHDC1	13.87931815625	8.62502717647059	-0.68633578728638	2.75183505351516e-13	2.82376091865578e-12
GEMIN8	6.839212875	7.89889854325259	0.207821196752299	0.016044433281802	0.023412564126736
LINC01060	0.45593784021875	0.161775857754325	-1.49484082298751	1.89821266415683e-07	6.50786327219768e-07
AC008669.1	2.2939568125	1.43428446366782	-0.677507046341138	1.17271935285913e-10	6.99989626147593e-10
CASK	3.982224375	6.20891757024221	0.640767267808183	0.00062703102795711	0.00118011468076771
CABLES2	1.45324186875	2.20016195051903	0.598334885855123	1.18000370385457e-06	3.5446618464661e-06
PPP4R4	0.152723074375	0.107779621785467	-0.502833620939912	0.0177029188241882	0.0256165087268097
CCDC71L	6.92433034375	5.44984717647059	-0.345458779292924	0.166322393886765	0.197434149950546
ATAD2	0.7556854	1.34569036643599	0.832488839493258	0.00145874298868439	0.00256995028526152
AL365181.3	0.3769049071875	10.0120567146021	4.731393979695	6.83360129439737e-17	1.8110682183461e-15
GET4	1.065776753125	1.3046820650519	0.291793012331057	0.0788329020877687	0.100539128431478
MYO18A	6.9180830625	6.04925167474048	-0.19361565142503	0.0112005677212825	0.0168149255140601
LINC01484	0.2412728475	0.204267165882353	-0.240208243460346	0.0101546695287301	0.0153737754295562
ANKRD20A5P	0.10658043875	0.204707862536332	0.941623838045128	0.228026436717936	0.262203602901311
FBXL20	2.35182378125	3.25398284083045	0.468426678118693	3.15559939618328e-07	1.04039697872672e-06
SMAD7	12.91134090625	9.44716677197232	-0.450685207799884	9.36297192387567e-06	2.41087801064101e-05
AL158151.2	0.0555662771875	0.127554938235294	1.1988372619515	0.0107642583042034	0.0162138749691841
AF129075.1	0.3243769259375	0.544320863529412	0.746786135583817	0.00936024969921168	0.014261363417776
RANBP6	7.47171025	6.00266129757785	-0.315836243332269	7.92296366794679e-07	2.44753691058879e-06
MS4A4A	1.8297581625	6.26061986380623	1.77465252403152	1.91105188809944e-06	5.52445460144676e-06
AL137244.1	0.1725103834375	0.31554960916955	0.871183635879818	0.00846428297962071	0.0129938912834113
CENPF	0.1690655490625	0.960686397716263	2.50648285288004	2.0213277039464e-12	1.70412682114613e-11
CDKL2	3.60915959375	2.51607557256055	-0.520487683813738	0.00114182213487323	0.00205318049520851
IRAK1	21.248096875	33.377728384083	0.651552141947459	4.23554041989741e-09	1.91330778461051e-08
AGRP	0.7163448640625	0.223700351176471	-1.67908677841215	8.69055521689816e-13	7.97704908468023e-12
PRIMA1	0.931320796875	0.351888532657439	-1.40415969469373	1.0574519637561e-13	1.20354586791458e-12
PPP4R3A	10.62094215625	9.46378663321799	-0.166422296829923	0.0262009444159206	0.0367624880610102
MRFAP1L1	28.90193875	27.3356303702422	-0.0803836273236156	0.18889399724179	0.221245510096724
AC008443.3	0.1415548984375	0.136603816297578	-0.0513638851302138	0.0889494033859241	0.112198177426187
AL022069.1	0.6151832875	0.240696966512111	-1.35379835083115	3.31615989736958e-06	9.20142872751701e-06
POMK	0.79660319375	0.552426874152249	-0.528077759060942	1.76375974863514e-05	4.32871216123501e-05
RGPD8	0.1219087425	0.102531592951557	-0.249733076015246	0.027584436086326	0.0385373302584754
YBX2	0.42732741875	1.12719176142907	1.39931917901604	0.237456477687068	0.271999454122825
AC006249.1	0.089713036875	0.160573307404844	0.839842534808514	0.0329917828122792	0.0454142975337739
BAMBI	11.6824898125	38.3653026823529	1.71545435793395	4.72582163138373e-11	3.03736073040054e-10
AC120498.4	1.12907354625	1.93750440512111	0.779060126229051	0.930406496237856	0.936900222563948
ZNF441	2.592670125	2.50094927979239	-0.0519628590383014	0.237456520234992	0.271999454122825
CHD4	35.0167103125	32.7532484775086	-0.0964055536996247	0.0262009444159206	0.0367624880610102
HOXC8	1.981815128125	3.06263512703114	0.627951110638455	0.172553858203617	0.203998605470397
DGKZP1	0.21290113	0.179601402595156	-0.245384990265203	0.0533417215577559	0.0703971860276498
FAM160A2	7.61883340625	8.61119502076125	0.176643352336357	0.0347891015156353	0.0476480053786149
KCNMB4	2.593949040625	3.94973743968858	0.606606615340077	0.727624058943262	0.75117583254661
RELT	0.466013584375	0.97463977716263	1.06449709294701	3.76912950476127e-08	1.44986198126938e-07
AP003392.3	0.1290377940625	0.192192093598616	0.574755307182803	0.238230737830269	0.272786377450791
AL023807.1	0.1050363821875	0.101132530934256	-0.0546419924711468	0.225573372454527	0.259625507777672
COQ6	2.80726503125	2.51112360726644	-0.160832228345555	0.0233667990016483	0.0330989719516427
CPA4	0.14500627615625	0.504710649069204	1.79934118262778	0.0290287650375608	0.0403840054679419
GMPSP1	0.1019762671875	0.187127914152249	0.875791349019224	0.000298678234916176	0.000595663433884604
AL359752.1	0.911468378125	2.01226327422145	1.14255456197578	1.82545034608563e-07	6.27495007768751e-07
PSMB10	9.58674753125	20.7631754809689	1.11491375933797	1.18352877410128e-12	1.05269764563222e-11
GOLGA2P5	0.941554653125	1.91522748771626	1.02439901886868	0.000490504336461852	0.000941603035332318
PI3	0.648237699375	10.1235643620761	3.96505059601899	3.01624766509935e-08	1.18310775761652e-07
SMIM3	10.97267778125	10.1157744062284	-0.117308876523647	0.186874999072639	0.219171076329329
TCEAL8	35.54723	34.7353777508651	-0.0333313560642248	0.19852890122508	0.231487882663956
AC087854.1	0.0809880646875	0.125260233598616	0.629147257548912	0.0194451914519094	0.0279451928908682
ZFPM1	0.965330584375	1.47211081764706	0.608791285403865	0.000454957933197372	0.000878554534113359
CD101	0.2319025921875	0.458408831972318	0.983115893771128	2.19329699275723e-07	7.41941282995302e-07
PPIAP9	0.093311836875	0.293095472422145	1.65123867442367	1.28597385891877e-06	3.84210329868634e-06
VAPB	9.68871746875	8.59777714532872	-0.172341987315916	0.000167945382681782	0.000349966700614257
AC090061.1	0.124684949375	0.104845613910035	-0.25002081977324	0.046772760617219	0.0624098260471485
AC245033.3	0.3636412796875	0.90936676183391	1.32234629314047	0.00275878749199931	0.00461810662948052
AL671277.2	0.63184617875	2.52622424359862	1.99933742148274	1.18460512618982e-11	8.65564532369375e-11
RPL22P1	1.556953740625	2.173404016609	0.48123030324163	0.09078841344243	0.114224516297702
NTSR1	0.405668430625	0.268908230186851	-0.59318712455584	4.42450597718871e-06	1.20214942364846e-05
AC027271.1	0.1956609853125	0.534584749584775	1.45006256946999	1.24727334678706e-05	3.15178722677642e-05
CBX1	19.40749	22.0722629480969	0.185621004625327	0.123880163946192	0.15130260616139
TRBC1	0.117185137	0.219652977404844	0.906436456036815	0.000423081307292987	0.000822821481310769
PROX1	4.087019815625	0.133101747134948	-4.94044782442912	1.80736198595784e-19	1.69271703286551e-17
AC007387.1	0.2573892559375	0.638170235882353	1.30998949004549	6.52891545708461e-06	1.72473548880054e-05
KDR	13.71353259375	2.52512501896194	-2.44117353335673	4.13273967109107e-18	1.81241954266123e-16
SH3GL3	1.0729355421875	0.0587548236712803	-4.19071229758759	3.24824064650476e-07	1.06966422839235e-06
AL353625.1	0.40525441875	0.657553545640138	0.698280463698216	4.82332947007035e-05	0.000110442402648881
DAPK3	9.7949465	12.4007266989619	0.34031514929779	0.000272150740070082	0.000546949246023734
MDGA1	0.577866303125	0.371394800975779	-0.637782125458341	3.91078997972749e-06	1.07126274534536e-05
RPL10P12	0.0974560528125	0.16336573467128	0.745281719069632	0.0204082407269015	0.0292152425379989
LMO1	1.1099640046875	0.152570078131488	-2.86296893646811	2.95393317500419e-15	4.86881319665307e-14
C1GALT1	4.9523949375	6.6837121899654	0.432523240852365	0.000186364537506881	0.000384973399300429
ERGIC1	13.95968559375	14.6529221626298	0.0699219542614569	0.718598625262718	0.742968725520715
MIR320A	0.32258696875	0.264839986851211	-0.284567196617548	0.421434944163054	0.455945989761918
MIR4292	1.514963603125	3.0734677733564	1.02058422438014	2.01896358075502e-05	4.90326056697867e-05
GID4	2.87856978125	2.66235699723183	-0.112648149806264	0.0393393888850616	0.0532793206204973
PCBD2	1.93378909375	1.81213750588235	-0.0937380257485079	0.0452413101012844	0.0605527841327776
BIN2	1.26157321875	2.41160485449827	0.934769599219365	6.07634198253064e-05	0.000136836868914799
RPS7P1	5.25470975	7.08040001038062	0.430219790864451	0.000742262107156855	0.00137960135843323
NOL9	2.965503125	2.78212842906574	-0.0920878727373129	0.16817380120101	0.199396284086789
AC007066.2	0.848378240625	0.605738108581315	-0.486013440817535	0.00198522183835524	0.00340889980524906
NAA20	22.738885625	27.8917583737024	0.294677335579777	0.000118488478900832	0.000254193035925953
NDUFA6-DT	0.574050096875	0.342223820622837	-0.746236462517803	3.46079902113311e-11	2.29229969326057e-10
FLJ37035	0.367173246875	0.158521429134948	-1.21178306539615	1.25919066555382e-13	1.40211039197663e-12
RF00422	0.2023453878125	0.395715444394464	0.967643408300183	4.57436219330033e-05	0.000105155618885613
DYNC2H1	2.39161753125	1.54679824948097	-0.628701654593159	4.72282811641455e-09	2.11570064566499e-08
ALCAM	6.81412615625	8.97362517093426	0.397162266146054	0.124863811788379	0.152360871809569
AC024560.2	0.434902084375	1.43539853204152	1.72268882200136	1.41533866620302e-06	4.19852778675149e-06
SLC41A2	2.661968875	5.55966654865052	1.06250465454798	3.60475513284739e-11	2.37838515526346e-10
RSL1D1	16.4907334375	20.3102047508651	0.30054921865278	0.00280765165234556	0.00469421516428093
AC026471.6	0.277713796875	0.15941368917301	-0.800823330542384	8.89804683942292e-09	3.79898646497517e-08
CDC42BPG	5.39450540625	10.7954530892734	1.0008611973011	0.00103391347393788	0.00187393107949561
SELENOH	19.2947703125	27.1478432698962	0.492627719336356	4.78324209693573e-08	1.80693898596087e-07
SLC6A9	1.497669534375	0.786491434809689	-0.929216364244642	6.10328457028246e-11	3.82914842057772e-10
AC069234.5	0.2665993646875	0.484204649930796	0.86094359148708	0.00150979352876964	0.00265391140460165
PWAR5	0.92371643125	0.314804847764706	-1.5529922738097	1.8807070390186e-12	1.60266310862681e-11
PSMB8-AS1	3.1949645625	5.93337302698962	0.893052557511482	1.60636653589543e-09	7.83440413567888e-09
AP000688.2	1.985227309375	1.13940991444291	-0.801017341205568	3.31962268544185e-05	7.79186936754711e-05
ERN1	2.22867565625	2.7097942816609	0.281996657750839	0.0954817305265334	0.11953739392965
B3GAT1	0.3433370109375	0.830624008553633	1.27457018749116	0.873203990112226	0.885015947975538
RN7SL75P	0.0872608165625	0.114359368650519	0.390168681115078	0.552119072806682	0.584262357746258
AC008760.1	0.83360964375	1.10717315363322	0.409436993641356	0.334761991943637	0.370517992385088
C5orf49	1.724561115625	3.82157545647059	1.14793825998905	7.66344960160028e-10	3.95298078282779e-09
COA5	11.71947015625	12.933121733564	0.142163201652108	0.0407005993559658	0.0549511543317398
GM2A	9.96056928125	28.7913705397924	1.53133636154312	7.00311202849309e-18	2.71561026606636e-16
BCAT2	11.4635111875	16.3649553391003	0.513560666738032	5.4855071531104e-05	0.000124444385307605
APLNR	7.786961135	1.49504308204152	-2.38087336717155	1.72492966466452e-12	1.48063284785758e-11
SYTL3	2.03308071875	4.4722025567474	1.13731803759197	1.26979340529744e-11	9.21715718794395e-11
SHKBP1	13.7879800625	20.5823670761246	0.57799779131263	8.08394450318623e-11	4.98130541828618e-10
ATP5F1A	96.4312940625	62.3281806920415	-0.629616806221572	3.68686368110265e-12	2.95684861913686e-11
EEF1AKMT1	4.11732440625	4.20943823183391	0.0319205882264728	0.922440518043925	0.929759805295493
SLC25A39	60.5979065625	67.945428650519	0.165108535450731	0.300750050959308	0.336513029075306
ZNF41	2.5631345625	2.12792922387543	-0.268459054157899	0.00104872847446148	0.00189798128805552
SSSCA1-AS1	0.878951721875	0.800455964013841	-0.134961887689492	0.439012785292996	0.473226022596005
F11	9.157457725	0.255015427044983	-5.16629070577876	7.34548215159933e-20	9.17272271168362e-18
ZNF777	6.28973253125	6.77625884429066	0.107490316510304	0.212172796238778	0.245814829398559
FLT1	8.56726771875	2.62879382941176	-1.70443417304737	3.78916636799544e-16	7.98397943105846e-15
DNAJC25	5.18620625	4.11490910034602	-0.333819020399956	5.79353450021664e-08	2.15253812503426e-07
AC004233.3	1.153527234375	1.85792735474048	0.687642027265462	0.0108835596017518	0.0163757193926154
AL807752.1	0.0565654034375	0.17361192183391	1.61787417426468	1.54112122528247e-08	6.35037331141283e-08
HES1	33.70753075	31.439248899654	-0.100504195102925	0.108950810315605	0.134796516115635
GIPC1	24.7870128125	29.0281482698962	0.22786812753048	0.0177995292442164	0.0257458932586163
LUZP1	6.0730225	4.76440081072664	-0.350119927556995	4.16460103556759e-05	9.63371812549978e-05
AL139260.1	0.75762908125	1.07604510311419	0.506174936462074	0.424899260329801	0.459379199328389
ASB13	29.3581053125	23.3080596366782	-0.332929956681661	0.000158750814241807	0.000332342228375323
LITAF	52.075218125	49.8627666470588	-0.062634043911058	0.296086114605776	0.33188251894779
RASGRP4	0.2785218384375	0.563235229896194	1.01594712483853	2.0691520264711e-06	5.94417302327667e-06
AC090198.1	1.1671378125	1.55982979653979	0.418413694910766	0.012410756301434	0.0184935580483109
AC136604.3	0.2437671046875	0.304438744152249	0.320648520290734	0.0467727805488402	0.0624098260471485
HERC2P2	1.59018929375	2.72395782629758	0.776505854996211	0.00225591443249845	0.00383911893297761
ZMYND15	0.774601075	2.79679749238754	1.85225038776085	2.63371013373848e-14	3.45682274857611e-13
STAT1	27.6537015625	45.1947129065744	0.708681405060989	0.0147681789662582	0.0216574482279197
AC010487.1	3.394236153125	4.98494443356401	0.554490479689097	0.057429793208115	0.0753425165763869
TRBJ2-7	0.5031876875	0.993964987889273	0.982098412851089	0.0102799866411012	0.0155490689610798
SETD3	28.5596309375	22.6646448442907	-0.333533781903393	2.04872335403617e-06	5.89161232035668e-06
WDTC1	22.3358278125	15.9208499307958	-0.488442369058166	1.20118232213248e-11	8.76228807461855e-11
CD300A	0.935080759375	4.32217849086505	2.20859577610331	1.65252495799112e-13	1.77481822869182e-12
ATP8A1	2.64716925	4.58896520076125	0.793718428232288	0.00131411351366004	0.00233650077740487
AL162377.1	1.597193865625	0.969509201730104	-0.720212939801708	9.61868016267738e-10	4.87506736151475e-09
HELQ	3.42730728125	2.65266148235294	-0.369634966275914	1.18351847026965e-08	4.95347637727136e-08
MAPK13	6.4728750625	8.22861639100346	0.346243209953866	0.0592985404454108	0.0775455945725308
HYKK	1.97206621875	1.07269276020761	-0.878471076149688	9.51193261478738e-13	8.63772582517032e-12
AC011726.3	0.1553434309375	0.112650428408304	-0.463608434858494	0.00164559410998046	0.00287257673455205
P2RX5-TAX1BP3	0.174967546875	0.132025500242215	-0.406270746839345	2.50239634303162e-05	5.98727715631391e-05
MIAT	0.06043884215625	0.175864742809689	1.54091835394938	2.30717706272129e-06	6.57582651416231e-06
AC087752.2	0.085125130625	0.20681552100346	1.28068744841818	0.0214749793151705	0.0306214328282633
JMJD1C-AS1	0.4537782	0.419317393771626	-0.113944625942224	0.177018678225089	0.208752272571581
NBEA	1.93689225	1.53254552892734	-0.337813764340816	9.6424142640916e-05	0.000209769963070095
AC103810.3	1.27834856875	3.95238037647059	1.62844052713485	0.000232640956345834	0.000472733804066603
TCTN3	20.6248190625	22.7517011626298	0.141592957856945	0.0669852496778992	0.0866644213082771
AC018541.1	1.1849783915625	0.0439654102768166	-4.75234800939381	3.08828136488667e-24	1.48391919582804e-21
AC008629.1	0.1406929003125	0.125051485121107	-0.170027337521198	0.0530940685589988	0.0701169701509059
AC008608.2	1.569887296875	2.19890918512111	0.486127031248539	0.110286983529262	0.136319941670243
AL121890.2	0.04652267125	0.107381586574394	1.20674078482652	0.00965867124100965	0.0146745676684105
IFT27	3.056906375	5.05974986678201	0.726993698826816	1.84532746203508e-07	6.33933367941582e-07
HEATR5A	2.15320034375	1.67043800484429	-0.36625612002936	3.98711145828171e-06	1.09081723681645e-05
ZNF467	6.10583896875	3.28736759619377	-0.893256752582736	1.31603592346626e-09	6.50891519721968e-09
TLR2	1.975383459375	4.89921558408304	1.31041804214534	5.03560316820674e-10	2.68132827817089e-09
ATP5MC1	34.0266053125	49.0569276228374	0.527793655419527	0.000608776408026387	0.00114888874202589
ELFN2	0.342269312859375	1.60810162306401	2.23215472540591	2.49474185134907e-11	1.70610393379853e-10
ARHGAP1	21.8279078125	38.5326200346021	0.819906429932844	5.13407864040757e-13	4.94029343443311e-12
RPL5P24	0.096421146875	0.209822594636678	1.1217485471533	1.41793877251896e-05	3.54034413702136e-05
BUB1B	0.2338897534375	0.720840434013841	1.62385127882131	9.56784351894378e-09	4.06141819280227e-08
ZNF322	0.992244965625	0.932701042214533	-0.0892816079195431	0.089644552741933	0.112933231647475
TGFBR3	13.35950028125	4.06165802906574	-1.71772536181592	7.19093341271285e-17	1.89215715739514e-15
TMSB4XP2	0.2321575396875	0.505704361695502	1.12319008625556	0.000303480990123847	0.000604364386404846
SLC10A5	0.33394988125	0.267292486228374	-0.321212318186753	0.00246017843183826	0.00415633447060468
MTRNR2L12	2.09234020625	4.94767150951557	1.24163227155016	0.0372785052914178	0.0507556241503146
GCLC	4.08936484375	6.43373159515571	0.653778967801256	7.13659524395249e-05	0.000158660394967896
RIF1	2.39653609375	3.10718018961938	0.374655239478429	0.00646786353098305	0.0101389494769729
UROD	26.8166403125	32.0863472318339	0.258831057524874	0.000177639200561164	0.000368464644332152
DNMBP	7.33995428125	3.40878117197232	-1.10651508882434	2.8754392095551e-15	4.74651477586231e-14
RHNO1	6.9784116875	10.9062792145329	0.64418837971542	5.63054703532293e-11	3.55882130745618e-10
SLC6A15	0.02139933	0.285464236899654	3.73767248282046	0.861652593253775	0.874390857567981
AC011498.6	0.2872584796875	0.625944733425606	1.12368580188521	3.91071112502978e-06	1.07126274534536e-05
MMP23A	0.1396155471875	0.179650082283737	0.363729991245315	0.74407697917999	0.766585880060377
NSFL1C	11.4663346875	13.6908346712803	0.255806109017321	0.0005325876160463	0.00101559693533529
CASZ1	2.3244470375	0.717508516539792	-1.69581969322377	2.0952694310639e-17	6.75098254151682e-16
AL645939.2	0.0738994203125	0.210693987612457	1.51151419320381	0.0033039510198194	0.00545916344405085
SNORA22B	0.06992306	0.181483847923875	1.37600092685614	0.0467597296168337	0.0624098260471485
C16orf70	3.36394565625	3.69813678788927	0.13664418922097	0.125357914148417	0.152921572737042
USP4	8.9126693125	8.55870074048443	-0.0584657745305601	0.28238604592152	0.318042230471509
AC111000.1	0.0320071296875	0.128320410795848	2.00328545463217	0.346871989894471	0.382576983112472
AC004816.1	1.561040959375	1.6152401183391	0.0492402570298477	0.992792486817946	0.993556657436252
DACT1	2.387125384375	1.14475064966782	-1.06024096256947	2.0029128876793e-08	8.0873919540328e-08
MAPK3	20.3938590625	19.39212316609	-0.072664030589479	0.16817380120101	0.199396284086789
PPP2R2B	0.79349289375	0.146722307093426	-2.43512907336257	5.5705191957302e-17	1.51651559522701e-15
BTRC	4.647595125	4.28740223875432	-0.116380618553465	0.0403076676486807	0.0544672236986482
RF00409	0.1007289905	0.182478433896194	0.857247009306505	0.00614287281774132	0.00967823208286666
MARCH7	9.43961546875	7.78019467820069	-0.278921836119677	2.98726513374267e-05	7.06932775707861e-05
AL445524.1	1.84660953125	2.81569006055363	0.608609698617801	0.0051205505111955	0.0081901387907196
RN7SL608P	0.5122940221875	1.09427901698962	1.09493667781195	0.000125450760750877	0.00026795257485266
ATRAID	54.467265	75.0286550865052	0.462052271667266	3.98976677030314e-08	1.52835034530347e-07
TCHP	1.97381775	2.37973837820069	0.269814189885679	0.00315810146941528	0.00523539464325253
STRA6	4.52621061875	0.394762389550173	-3.51924726863746	2.59113253445123e-13	2.67611263342021e-12
CX3CL1	23.103326875	34.8134267785467	0.591543214943601	6.74295891138176e-06	1.77660771031435e-05
SLC2A13	4.2338899375	5.52236793131488	0.383303245500161	0.306411054410914	0.342223523781932
SOCS2-AS1	0.97929110625	0.347180671107266	-1.49605115271943	4.9591334731179e-15	7.68665688333274e-14
TEF	18.74699621875	8.82622591349481	-1.08679087524434	3.54497932789066e-13	3.52472685939574e-12
ERCC1	7.8704409375	9.15894023875433	0.218736212581701	0.00221103923281533	0.00376971614956165
IFNE	0.11047583921875	0.735513564982699	2.7350210587395	1.91570458120905e-07	6.55969300673333e-07
PPM1F	4.345866125	2.97306082698962	-0.54769475258813	4.66244300624624e-11	3.00098945157428e-10
ZNF414	3.65457565625	4.31782422110727	0.240600612100635	0.0418989270436533	0.0563899399893971
TM9SF1	2.982109125	2.83391510484429	-0.0735365111448392	0.0681908901319764	0.0881056435720509
CTSA	55.3472684375	71.5809937716263	0.371064455877278	0.00743072891158851	0.0115200533866059
ZNF564	0.30662103125	0.229303258062284	-0.419199801736759	8.582556442324e-05	0.000188344167041985
RPS26P11	0.1617982028125	0.200335070311419	0.308219415964199	0.852569697241903	0.865852866740233
AC125807.1	0.17128418375	0.290894854740484	0.764105838493912	0.00067739301801217	0.00126820412308343
UBE2E1-AS1	0.10368432125	0.141242415086505	0.445975643115174	0.0934828729636486	0.117366056809285
AL353807.3	0.113457149375	0.187423200484429	0.724152028709234	0.000636348109499591	0.00119693662362943
MGST2	11.65143571875	13.4804375155709	0.210359582513019	0.0393393888850616	0.0532793206204973
WDR36	3.78634521875	4.23668724567474	0.162130677905978	0.217366497644408	0.25118689273981
CCM2L	3.76672384375	0.831995077854671	-2.17866336798797	1.06515690387181e-17	3.8312845734986e-16
AC007224.2	0.1525375790625	0.406114784083045	1.41272283975311	0.000106355345377434	0.000229836937708
FLJ21408	0.0986434559375	0.270512213951557	1.45539848490423	6.05973526150049e-08	2.24427494110163e-07
AC087276.1	0.32557540625	0.543497730380623	0.739282287148041	0.126892330785401	0.154673864630768
WDR53	2.9270740625	3.63199763979239	0.311304015009507	0.00010473859692043	0.0002264316517735
AC124947.2	0.4740572325	0.338610692179931	-0.485433715522357	0.00225050181549778	0.00383285880936565
KLHDC3	48.4162659375	43.6545673356401	-0.149359214079644	5.52488936588679e-06	1.47519484965204e-05
TRBV10-3	0.1592952540625	0.233155098892734	0.549586695667257	0.101577190547591	0.126533348678695
AC005332.3	3.6020860625	9.35764343598616	1.37731260612634	9.74039600382514e-11	5.90812219738054e-10
AL158207.1	0.1666078440625	0.127946992076125	-0.380910094560595	0.00745181367797212	0.0115519313875872
AC244034.2	0.04048086375	0.196375768027682	2.2783049393189	7.24467929735672e-08	2.65062716080426e-07
SERBP1P3	0.0358338665625	0.125411597058824	1.80727513576673	0.00157319553887307	0.00275620965406717
LINC00871	0.6604446590625	0.0982125834982699	-2.7494578911806	1.19452188746355e-16	2.90838692210041e-15
NMI	3.1110198125	5.70260630795848	0.874233853810733	4.12821470694345e-11	2.69162034417614e-10
HAPLN2	0.1934594171875	0.136981308266436	-0.498051913576065	0.00134190801289287	0.00238239297776059
AC073174.1	2.34907149	0.730610888650519	-1.68491545982999	0.00061306006806365	0.00115667662692368
AL355297.3	0.256823255625	0.523008205155709	1.02605773422986	0.00022013242312993	0.000449118294874713
MAN1B1-DT	2.56234453125	2.48727475986159	-0.0428985871612353	0.39524536097352	0.430265376950242
NCAM1	0.495684009375	0.317901851131488	-0.640839301364009	4.59989620180931e-11	2.96504828663141e-10
PDGFA	8.30914853125	22.3674773910035	1.42863000664815	8.10225795804671e-08	2.94014460099666e-07
LINC02356	0.2087942471875	0.364688842906574	0.804584100778481	0.111078729854763	0.137229510143638
AL139123.1	0.14347505375	0.61255438633218	2.09403802622701	5.63316527843877e-08	2.0982448963487e-07
SVIL-AS1	3.3951906875	2.81728307716263	-0.26918807304245	0.000119463189372246	0.000256110075140131
TPTEP2	0.63919120625	0.670958912110727	0.0699768616489894	0.393017311201118	0.428050735659718
TBC1D5	8.39249125	9.46872061591695	0.174070378622775	0.650783675413492	0.678567392096632
SUMO2	29.1649346875	35.8936848442907	0.299495194416601	0.000189361413653134	0.000390689379816599
LMO3	1.10407795625	0.0760868367923875	-3.859051345094	1.87406171985572e-19	1.72623696388792e-17
MIR6772	5.13131171875	2.73680630899654	-0.906834334561909	0.0668947700475161	0.0865777668556182
AL604028.1	3.41932734375	4.14081844359862	0.276203404908616	0.0327696879368722	0.0451507550472937
WFDC1	1.22799280625	1.19822549446367	-0.0354026742800718	0.000870614014551781	0.00159959946497407
MIR4512	0.251089559375	0.323196243252595	0.364208387930973	0.395654989238698	0.430647669628352
CNTN6	0.1849302834375	7.95677287619377	5.42713001914237	4.29927072737977e-11	2.78752657340203e-10
AC093525.8	0.7950757653125	0.970215033564014	0.287212188415307	0.069722972667375	0.0899274589990657
ANKRD18A	0.2013823471875	0.467749506543253	1.21579890663418	4.02580551496358e-06	1.10099454710765e-05
ACTR3C	1.187903146875	1.00891641245675	-0.235610560099608	0.00597472935689416	0.00943147000253047
TPT1P5	0.2258273778125	0.378811783910035	0.746260810740313	0.0697220857711163	0.0899274589990657
KCP	5.29964896875	12.4942158141869	1.23729164649025	2.31447975499537e-07	7.79831494278394e-07
CLCN2	2.4056339375	3.98422096193772	0.727880534421099	9.25641459239476e-08	3.32998912330243e-07
CEP295	0.791424515625	0.932040908408304	0.235941522146604	0.0954817305265334	0.11953739392965
ATP5PBP5	2.63909896875	1.25372443480969	-1.07382517155769	5.5540806619221e-11	3.51428848563053e-10
C3orf80	0.2433276853125	0.112765490103806	-1.10957485260206	5.79335780864579e-09	2.55794222222329e-08
PPFIA3	1.009217265625	1.37022171557093	0.441172561380673	0.0262009444159206	0.0367624880610102
AL022328.3	0.7052186625	0.902166159446367	0.355322517287017	0.603817401744133	0.634082894157898
MCM10	0.03741603965625	0.318614287629758	3.09008219507301	1.06914560300619e-15	1.98083195836092e-14
MIR3151	0.28791181875	0.150216949480969	-0.938579406452529	0.001196613294547	0.00214402915445625
BLOC1S4	6.7268483125	8.5279589100346	0.342269760435749	2.08977628031196e-06	5.99952268135281e-06
CTNNB1	48.954156875	35.5844987647059	-0.46018245486746	2.41561816961051e-09	1.13770314090989e-08
MYZAP	1.70823818125	0.343250093432526	-2.31517712711855	3.33395446467077e-17	9.86839470107673e-16
CENPS-CORT	0.56828470625	0.474340478304498	-0.260690902469503	0.00172094363597109	0.00299017507946459
TTLL5	1.923198125	2.02895993702422	0.0772329839127108	0.331753108234199	0.36755583715792
CUTC	6.96090653125	7.5110500899654	0.109739416228605	0.41563933497408	0.450226719967267
PTENP1	0.251289209375	0.17272246615917	-0.540892974042339	8.29275471252748e-06	2.1541443150675e-05
KLHDC8A	0.25713256875	0.084565558065744	-1.60437024941408	1.99081196140508e-07	6.78847836824074e-07
AF186192.2	1.11094710625	0.19193506149481	-2.53309994641418	2.69343235501894e-18	1.28491333205912e-16
RNU5B-2P	1.108629178125	2.71181551038062	1.29048214903416	3.25220209415212e-06	9.03871437825628e-06
BEST1	0.22806794375	0.323326170069204	0.503526602260318	0.0096938215174487	0.014721900302334
INTS14	9.79942534375	8.49992455017301	-0.205247114246073	0.000200211010702138	0.000411384583949926
MRPL50	7.3879843125	6.86897246712803	-0.105086501190055	0.0492673969037903	0.0654736215587107
RNF213	7.2160728125	16.1618336608997	1.16330508909527	7.16405240715665e-12	5.44334996065258e-11
AC092078.2	2.4527294428125	0.0415869990657439	-5.88211170745827	1.69205260374348e-37	3.73994387005421e-34
AF186192.1	1.05373530625	0.265085729861592	-1.99098159971898	7.00531007035991e-15	1.0440887962587e-13
MUL1	27.8281978125	21.4793587889273	-0.3735965550196	1.49675507144413e-08	6.17792294008022e-08
ANO2	0.24621137125	0.0844450386055363	-1.54381282605055	1.45489164674829e-14	2.02121119221103e-13
SNRNP25	8.27499609375	12.4053872525952	0.584136235800746	1.88571126777226e-07	6.46600622891255e-07
AC128688.1	0.1086850803125	0.152488002525952	0.488541829811906	0.443159723579539	0.477277170505216
TRGV3	0.1226709425	0.118026087439446	-0.0556877778435174	0.608446753293088	0.6384589151176
DCAF12L1	1.347682909375	2.16248826881661	0.68221121554209	0.642093045961042	0.67065492609024
SETD9	2.354439290625	2.00921639757785	-0.228750568863473	0.00712489165284716	0.0110801013299712
AL589843.1	1.4747557875	0.972774839307958	-0.600298251598066	4.57942496849832e-05	0.000105237352744362
OPN1SW	1.277086709375	2.1892157366782	0.777557650256933	3.0672817449467e-05	7.24704739802853e-05
DHX29	10.84344015625	7.07487168512111	-0.616046646717549	1.72493760269342e-12	1.48063284785758e-11
FAM8A1	12.4302346875	9.10490722491349	-0.449137313323808	1.01151338645144e-09	5.10677943826774e-09
WFDC21P	0.486375896875	6.84110656460208	3.81408606256582	1.38796016639652e-14	1.9379711660052e-13
AC006116.8	0.1246884415625	0.102131793965398	-0.287895683754394	0.130382980744946	0.158552932787283
RARB	5.59445284375	3.43623586297578	-0.703167971331819	7.27768830994902e-09	3.15471160452644e-08
IFT57	13.50161453125	15.1451907923875	0.16572781673981	0.0935030943471341	0.117366056809285
SMAD6	2.733861625	1.60450651906574	-0.768810571207255	1.95877328323359e-09	9.40168640158785e-09
CNEP1R1	2.175010375	3.49545633564014	0.684458530542392	1.39980852165537e-13	1.53244020575278e-12
AL589745.1	0.6034139546875	1.35113288119031	1.16294960171033	0.00182991045661322	0.00316320231703634
AC127070.4	0.097958793125	0.172265405093426	0.814386099089269	0.00145368012358937	0.00256286924875934
TEX9	1.257445821875	1.44722234771626	0.202790349425929	0.252944319605615	0.287934711656945
CILP2	0.05228668040625	0.14438774816263	1.46543294546593	0.0195096008100116	0.0280240696876121
RPAP2	1.078919328125	0.943695204186851	-0.193194120559334	0.0026113592660701	0.0043902695563967
AC116025.1	0.513017068125	0.339432723771626	-0.595881167396733	0.00108617160654932	0.00196079459288784
AGMAT	95.2743845625	9.37482543581315	-3.34522465167076	2.47849097007301e-13	2.57192891603398e-12
ADH1B	13.6957786875	1.08705538499308	-3.65523394224944	6.81522877439854e-19	4.43229603035863e-17
OBSCN	1.454540646875	1.15442129861592	-0.333393790513603	0.000399991375417687	0.000781145906596319
CEP290	1.740638425	2.92196601242215	0.747322847619715	1.7470624336905e-06	5.08497774188321e-06
AL161669.1	0.307517545625	0.735426702179931	1.25791283270873	0.000438541381904076	0.000850270189844368
PDE4DIP	3.587518625	2.3313018550173	-0.621850506208548	4.49769975492667e-12	3.54033681207778e-11
SLC38A3	3.39478870125	0.721916485560554	-2.2334179262674	4.44919797847498e-14	5.51615258470402e-13
AC103739.1	0.1079869203125	0.142709731038062	0.402227132537833	0.200617724478892	0.233714585685235
CYB5A	33.641201875	13.3171780207612	-1.3369408484226	1.25675751655364e-16	3.04250946203561e-15
SSTR1	2.27502073125	0.929606185737024	-1.29118811821501	1.34223866001278e-11	9.69209444699852e-11
MASTL	2.23921440625	2.61256872076125	0.222476312404889	0.0429202182842277	0.057634604175959
MRPL22	3.6029445625	5.09083085121107	0.498724677583216	8.39652041299658e-09	3.60016082809822e-08
FAM86EP	1.31686771875	1.77778403148789	0.432969641446514	1.79593776450516e-05	4.39938844315827e-05
MED28	4.055096625	3.69160185467128	-0.135489327103681	0.00919733537068392	0.0140266821015819
RAP1A	13.01206346875	10.119223733564	-0.36275114234388	1.06429882874583e-08	4.48250705254746e-08
HEATR4	0.225499869375	0.281573026193772	0.320382537195237	0.27086566447745	0.306347223146143
PSMB4	75.311700625	90.5927801730104	0.266522055480302	0.000736868204216337	0.00137049797356056
SFI1	1.634427584375	2.91325326401384	0.833845669915121	2.41605942820013e-07	8.11829758916198e-07
AC010261.2	0.0512132619375	0.115112873740484	1.16845983043203	0.000296845986860755	0.000592271786205386
GPR85	0.1136004196875	0.135002612740484	0.249019163624796	0.0231228650508767	0.032782853509912
AC062029.1	0.796942678125	0.673898704844291	-0.241944205771148	0.440200945002136	0.474414232160623
SDHAP3	4.3924651	8.13298116297578	0.888753448979872	1.81820423775779e-06	5.2760625268689e-06
EBF2	0.223288955625	0.115711867038062	-0.948375063766324	1.28946968534622e-12	1.1400459382083e-11
PRKD3	4.15823546875	3.68947633114187	-0.172555395414042	0.0435430354653495	0.0584177063970027
NEBL-AS1	1.803125246875	1.28663038702422	-0.486901944200305	0.00496179541837473	0.00795577045364862
AL158847.1	0.540358459375	0.0633202823183391	-3.09317717725891	3.77827629877193e-21	9.88772781709211e-19
MRPL27	13.1101071875	20.1509805051903	0.620170558027667	1.05690243101277e-07	3.76178976371582e-07
ZNF132	2.54732453125	1.98477794913495	-0.360005159758333	0.000285165416655769	0.000570563157811393
RNU6-856P	0.26649695	0.410212181314879	0.622251311762759	0.329129204484	0.364978065759073
TAS2R6P	0.091525345	0.305124981972318	1.73715709295157	3.07142486783844e-05	7.2560606940822e-05
PUM1	16.9114321875	16.5322500103806	-0.0327157569374057	0.216618993074056	0.250440924987753
IL10RA	1.892910140625	4.55127594965398	1.2656651356947	9.62695396667595e-07	2.93212847630479e-06
TAF13	18.0551528125	15.428587799308	-0.226804614791864	0.000325277508692431	0.000644230176938065
AC112229.3	0.20960113625	0.142303467602076	-0.558675720371286	1.01317463777095e-08	4.29007644035466e-08
LRRC8A	14.52011625	14.4050221557093	-0.011481124346969	0.370084974549693	0.405230811051991
FGF14	0.11903248625	0.19410451016263	0.705478274095381	0.739716788800564	0.762484735478192
DNMBP-AS1	0.54222113125	0.310699970775086	-0.803359232714036	9.25641459239476e-08	3.32998912330243e-07
XCL1	0.16869693375	0.337630614913495	1.00101197613508	0.0502017664054277	0.0666232424675989
ZGLP1	0.373070615	0.614593517474048	0.720183819553403	0.00202587891727773	0.00347466452305344
KIRREL1	10.80338915625	7.87766128823529	-0.45564468202127	9.48378309834602e-05	0.000206685128991069
TMEM116	4.06561653125	2.66831264636678	-0.607546429576134	9.56893831939166e-08	3.43682553905612e-07
REXO4	8.601015125	11.1097638650519	0.369249305557155	3.18932513791707e-07	1.05088928925732e-06
LINC02115	0.0410927884375	0.140271077958478	1.7712604389359	0.00553895775472188	0.00880330648253525
AP006621.1	0.0738261046875	0.158067115813149	1.09833431729475	8.59054826057624e-06	2.22912524305608e-05
APIP	4.5096218125	2.8344349633218	-0.669945284141263	1.45415558277701e-09	7.13773058985571e-09
RNU1-14P	2.49018959375	18.1921290979931	2.86898690426169	6.73120994808545e-09	2.93162430507454e-08
RNF144A	4.3476735625	2.37744092698962	-0.870834127745166	5.40780391181038e-11	3.43275961696568e-10
ZNF891	0.385942496875	0.395391198512111	0.034894846173765	0.726117154125708	0.749865320639187
AC098820.3	0.17710397375	0.34051722017301	0.943131175333866	0.00288216614895746	0.00480812575929012
IMPACT	8.84828728125	6.22597970069204	-0.507097353926753	6.75081948341904e-10	3.52001328242536e-09
ST13P4	0.2459984840625	0.114926308408304	-1.09794033416554	3.7745044974559e-07	1.22832557283963e-06
ZNF223	0.4421693375	0.359554991013841	-0.298386548041598	0.0005325876160463	0.00101559693533529
AC112220.2	2.06426528125	1.76416544083045	-0.226642524124728	0.00191912093565597	0.00330438031010391
MIR3685	2.65057775625	5.67252067785467	1.09768309938141	9.09765076882346e-05	0.000198864012596806
AC109446.3	0.0697288971875	0.141456251349481	1.0205273652319	0.0083437352599644	0.0128284349228571
GPCPD1	4.17870384375	5.09996258823529	0.287431149441108	0.0935030943471341	0.117366056809285
TMEM160	7.472630875	9.44126252249135	0.337363535943146	0.56249378307463	0.5942737004588
Z92544.1	0.114687084375	0.233058943598616	1.02299194747299	0.000556923966156515	0.00105874052399541
GPR146	0.8912885375	0.347137896262976	-1.36038368256358	3.54574126829467e-16	7.49254289507448e-15
AP003059.2	0.22715353625	0.236795546816609	0.0599741848988438	0.840103644139922	0.854614746593193
RNU6-925P	1.571970121875	2.01140393702422	0.355629040858004	0.105882829186977	0.131309480630565
TRAPPC2B	2.80301015625	3.02460041141869	0.109767584672457	0.314068214614201	0.349873985566135
USP28	3.717016125	3.31654546089965	-0.164463645379473	0.00575877086770951	0.00911856956006758
STX11	1.8548529875	1.63680375058824	-0.180423489811357	0.00729824237244469	0.0113257776562624
ATRX	4.707876	3.25652555847751	-0.531742772410975	2.32823752434079e-08	9.28061929675464e-08
GJB3	0.4078515840625	1.72818302767474	2.0831398574091	0.000781055021409064	0.00144781409654414
CTSW	1.308629453125	3.3991027733564	1.37709733635673	0.000494197946480963	0.000947788044344358
CLEC16A	3.87402884375	4.71246397231834	0.282646893302467	0.0144433270817046	0.0212275323151085
KANSL2	7.00596409375	8.13171083737024	0.214975319831902	0.0186880713159222	0.0269324144419266
RNU6-481P	0.940490365625	0.735354585813149	-0.354973083847522	0.0949737378037995	0.11902951500779
MRPS9	16.5275684375	18.1659283321799	0.136360604959211	0.110286983529262	0.136319941670243
THAP8	4.25377684375	4.99585404844291	0.231986979450721	0.00421534171311617	0.00684029791388347
CFL1P5	0.2734184559375	0.459727005155709	0.749666785876487	4.86492803374117e-05	0.000111315943929264
IFT172	4.5003384375	5.48838598615917	0.286348446607488	0.00048683648280949	0.000935537017869775
MRPS35	41.9603471875	40.6275150519031	-0.0465694890564654	0.117163032280763	0.143877687788305
SRPK2	4.40421040625	5.80456506470588	0.398304576493183	0.00121659229084022	0.00217735541736368
AC090948.2	0.5268625325	0.522766668788927	-0.0112594280913781	0.246339394310816	0.281169149469172
RF00275	0.1317524578125	0.407776010322953	1.62994702807798	6.13755165582765e-05	0.000138144912676944
SLC35A1	5.5426535625	6.18784755017301	0.158860817220471	0.118104731870254	0.144905294950221
AC012146.3	0.0811691190625	0.116563540207612	0.522113738987763	0.587267189927843	0.618259904690408
NFIB	7.53875159375	10.8167350415225	0.520867556915896	0.000367800489880392	0.000722236516331406
SNORD91A	0.0576033809375	0.133656127612457	1.21430058511827	0.0247092863172239	0.034844287065816
AC097504.2	0.6169656790625	0.501325539757785	-0.299442503191233	0.00444401547305381	0.00718447001176919
SHQ1	2.54241059375	2.68154798581315	0.0768690291053649	0.507040394847224	0.540388343088297
THAP1	3.66395696875	3.16772685605536	-0.20995461848811	0.000528627160065149	0.00100926372280556
AC025048.2	0.356030559375	0.424687613564014	0.254400953488874	0.370085017956634	0.405230811051991
GJB5	0.187831023125	0.74556462899654	1.98889805191381	0.0198189743309156	0.0284398357226662
JMJD8	26.5016075	34.3867342629758	0.375772236963922	6.1282077368848e-05	0.000137948646102826
EMG1	2.29117753125	3.66869346712803	0.679177117334378	7.16405240715665e-12	5.44334996065258e-11
AC233280.2	0.1225342121875	0.429816610692042	1.81053662482476	9.26441394303764e-06	2.3882824980518e-05
AC053503.5	0.623533640625	0.515183850069204	-0.27538002912704	0.0271629295697919	0.0379916618541486
CAMSAP1	3.61650940625	5.93435333910035	0.714492925310664	2.70461073905833e-08	1.06807238101494e-07
GATB	3.2167161875	4.13069679688581	0.360796514891626	0.000322778861644015	0.000639625352242932
DDT	23.2986684375	16.5935246435986	-0.489627141683513	5.01668091355282e-09	2.23646023058205e-08
CCM2	3.80011065625	7.3319053183391	0.948146726219872	5.90961263394594e-15	8.97733113732695e-14
AL359317.1	0.1925679796875	0.180445613564014	-0.0938037576580228	0.259614097617037	0.294924257430901
PLEKHM3	0.99822234375	0.583735466885813	-0.774046469967221	7.0092811264905e-08	2.57010850595255e-07
ZDHHC11B	0.5532747571875	1.04891226090311	0.922825996500021	0.933606614163914	0.939728903541372
ZMYND11	22.3400765625	14.7327631557093	-0.600606094393308	1.58169929911669e-12	1.36777385009297e-11
PTRH2	1.924736625	3.82547083044983	0.990976277042467	1.32406054831625e-14	1.85932085765147e-13
AL357140.2	0.67347646875	0.675027724290657	0.00331921795185219	0.794893697226851	0.813931964690313
ASAP2	8.46777415625	2.45374711134948	-1.78699622248916	3.4516171910858e-17	1.01181823308448e-15
PPP6R1	12.79181909375	13.5147208719723	0.0793102743006062	0.4829323033783	0.516537754733635
ZNF331	7.2817319375	2.18098926283737	-1.7392989642996	7.96202102697292e-16	1.52499610709863e-14
CCND2-AS1	0.082802590625	0.51687114916955	2.64205686505337	1.98828738342613e-08	8.03714631233865e-08
NID1	11.99764334375	7.5064938733564	-0.676539932558419	2.67446097977923e-06	7.54577623641311e-06
NLRC3	0.742632034375	1.01265395605536	0.447421806710859	0.00106373968536876	0.00192294416174906
LINC02159	0.2300219559375	0.0978150585986159	-1.23364308527535	4.35108006238528e-12	3.43103541273285e-11
ZNF528	1.811525284375	2.15575544266436	0.250988580044169	0.653677724974197	0.681263615385924
SMN1	0.787718659375	1.03700333217993	0.396668174331272	0.000176222864373058	0.000365835819595914
AL109936.2	1.043447625	1.58728070346021	0.60519909745324	0.00499454492577963	0.00800204203794946
HRAS	13.485229375	20.3642825259516	0.594660925141494	1.16944941396371e-05	2.97107360883217e-05
GTDC1	1.237682703125	1.25929560311419	0.0249754691721885	0.58023267550675	0.611436606756886
PLD1	2.51297051875	2.19037753460208	-0.198214191227398	0.19852890122508	0.231487882663956
PER2	3.59762734375	3.15941514117647	-0.187388237417088	0.026885014383035	0.0376339121537823
FANCD2	0.510181503125	0.945948082352941	0.890750410220121	8.29723202934104e-09	3.56104309795194e-08
MAMDC2	2.01962906875	1.10715875041522	-0.867228249147953	1.23286795363163e-07	4.34818579529598e-07
AL355803.1	1.268610209375	0.275657258650519	-2.20230136136922	5.51001823674943e-17	1.50541326436184e-15
AC019257.1	0.549157121875	2.91405770439446	2.40773855651128	2.97561987532895e-09	1.37912228458029e-08
AC007283.2	0.2173717284375	0.443807291314879	1.02976905543053	0.00582812339287887	0.0092211174912528
IFNLR1	2.22569315625	1.38738069702422	-0.681890992912451	2.73589113398302e-08	1.07965366424615e-07
TONSL-AS1	0.435027128125	0.63664706017301	0.549388433494115	0.0260659369511446	0.036603284863727
PXMP4	4.5595160625	4.47665680034602	-0.0264589885713136	0.145286223395103	0.174733996936661
IGHV7-27	0.1304760421875	0.0992800102768166	-0.394209755723657	0.021244095109248	0.0303155939182458
AC018628.1	0.2250134996875	0.365375653460208	0.699368945693454	4.31144036932709e-05	9.95256046822315e-05
AC132219.2	0.279883140625	0.313274053806228	0.162600701173384	0.928819415201452	0.935421494245122
VPS33B	3.99065890625	4.92877591349481	0.304602417868276	2.6042772599707e-07	8.69915978194535e-07
CEP72	0.8182698125	1.09176847716263	0.416018413282111	0.00160682832126866	0.00281045551831932
INTS6	1.183999371875	0.893552077854671	-0.406044595857172	1.26021289119168e-07	4.438254546528e-07
FOCAD-AS1	0.1660247953125	0.172817908512111	0.0578540067579811	0.889628329208194	0.899970477389753
TRAV12-2	0.218410019375	0.335825318027682	0.620671959637275	0.0819361351511523	0.10416521043663
AC005616.1	1.028348483125	0.00942388560553633	-6.76979150076398	2.28637390271668e-16	5.11495165705939e-15
FGFR1OP2	6.02990696875	5.55694671280277	-0.117843338029021	0.0354854409972258	0.0485175493233751
ATP5PD	44.0924434375	69.2327121107266	0.650922437250767	3.93824893296622e-09	1.7899879943523e-08
TTC26	2.25953425	4.60889597508651	1.02839578021458	3.08843687958544e-10	1.71087018419742e-09
AC025048.4	0.203798305	0.658236918615917	1.69146489275598	4.52644143348908e-14	5.58927011197816e-13
SH3GL2	7.2716369375	3.92293370873356	-0.890347213220166	5.92512130107999e-08	2.19775796560662e-07
IL6R-AS1	0.27088160625	0.320882908408305	0.244384514439643	0.129365770139144	0.157454384217263
LINC00958	4.8634885	7.66901413695502	0.657049622607494	0.000303426794057529	0.000604310905483291
GGT7	11.898602625	9.46918330103806	-0.329480246517065	0.000150031504812116	0.000315193075835206
FUT11	4.40638875	7.25265866435986	0.718913170969885	8.08763998584628e-07	2.49318140316821e-06
AC120036.4	0.347495615625	0.229832034747405	-0.596414875778041	8.58835407839784e-07	2.6416419453775e-06
AC093249.6	1.314012059375	1.14554029619377	-0.197950307469304	0.112542669243241	0.138805346704054
SLC2A10	1.98927978125	3.45759217134948	0.797521513218862	0.0012425039015743	0.00222013449769578
TOGARAM1	2.4372278125	1.85801222698962	-0.391481113249898	6.31089063803526e-06	1.67013428846376e-05
RPRM	1.546945065625	0.311105299920415	-2.3139470877739	3.30503942203672e-11	2.20166625513194e-10
ARTN	0.431934140625	0.333644820622837	-0.372498245339045	8.01263378887366e-08	2.91096720308144e-07
LYNX1	6.5517325625	3.42605587771626	-0.935327786857799	2.06398163245061e-10	1.17881617628051e-09
WISP2	0.1548188829375	0.426583138820069	1.46224549792508	0.011859252097237	0.0177303658106128
TMEM121B	0.0738383384375	0.219454601557093	1.57148052724362	2.00780191387069e-09	9.61404802909096e-09
TRDV1	0.1007848865625	0.145444749688581	0.529191906218632	0.161831819194141	0.192734991090474
MAP10	0.783147596875	0.682396810415225	-0.198673329052547	0.0558672311625669	0.0734233208696763
URB1-AS1	8.86019071875	9.50813698615917	0.10182493506884	0.696208503815497	0.721405304947444
AC008972.2	1.216661384375	1.50925566256055	0.310909514353966	0.0335985750677322	0.046154711294101
PAN3	5.36102725	6.92675378546713	0.369669925199244	0.00601142364866968	0.00948329861584083
PPP4R3B	11.80960409375	9.48297100692042	-0.316549570294115	5.36910640390039e-06	1.43724547469311e-05
LRP5	17.7068253125	16.8109728685121	-0.0749023547177261	0.0771385947490749	0.0985602843944045
AL049597.2	0.482068425	0.631013299653979	0.38843247497837	0.00435075206119791	0.00704399888724417
RPL7A	283.61214375	389.626553633218	0.458172695152406	4.92658952868123e-06	1.32763238664279e-05
LINC01637	1.17726910625	2.39317437702422	1.0234813849461	6.40918735079024e-08	2.36497943262966e-07
AC138123.1	0.86970515	0.298645869705882	-1.54209060779227	1.32935008081597e-12	1.17062250343727e-11
CCDC137	5.72276959375	11.4378902110727	0.999035534352971	4.32195785483737e-14	5.37279158973399e-13
AL138976.2	0.905716509375	2.07160455346021	1.19361717435016	1.92694873468285e-07	6.5910473356074e-07
AL161729.1	0.3350169	0.315701418961938	-0.0856731294197046	0.277916370446135	0.313615484727366
NPC1	4.00072065625	8.77080775778547	1.13244981708557	5.32994310627536e-12	4.14524041090796e-11
GFM1	8.27053225	6.40731806920415	-0.368259567106873	9.92636401141696e-07	3.01792185286361e-06
AC005225.2	0.676304084375	0.443666122941176	-0.608197669241858	2.07309344538602e-08	8.34019846619764e-08
UPF3B	3.886674375	4.23338268581315	0.1232746661353	0.178958304897611	0.210848369570997
PFKM	19.2339746875	17.4341390657439	-0.141741802839181	0.00437830275889477	0.0070849715118128
SEMA3B	21.16107784375	17.1850351557093	-0.300260310226897	0.0011499150242771	0.00206571617210637
RAD54B	0.191444806875	0.339651899273356	0.827128395279728	2.92110591136063e-06	8.17695085597822e-06
C6orf226	11.01505028125	14.680627916955	0.41443759553662	0.0334313777115456	0.0459507332602632
EED	1.525338334375	1.77639639619377	0.219824268113527	0.0494996155994572	0.0657545527732918
ACKR2	0.73235575	0.34429113399654	-1.08891559416972	8.41392680638421e-11	5.16735271468492e-10
FCMR	1.7322906	2.59310226055363	0.581998131530959	0.0161328652578977	0.0235276273947818
PTCRA	0.050254274375	0.31972785650519	2.66952623038966	6.33991844385437e-11	3.97084775756625e-10
ANKRD13B	0.712489453125	3.4057002366782	2.25701089386753	1.45489164674829e-14	2.02121119221103e-13
MDP1	2.00182571875	1.56552720622837	-0.354667796644713	4.26563701955625e-06	1.16155445414872e-05
NALT1	0.416438749375	1.44212600782007	1.79202100572523	1.5502020618542e-08	6.38422138497548e-08
SLC4A3	2.431634065625	1.91407403010381	-0.345279505651815	0.00361707735792185	0.0059396924845577
C11orf95	5.5333914375	3.19584410346021	-0.791966951198568	1.08209044495944e-13	1.22716496177211e-12
NAGA	14.5450503125	16.9303980588235	0.21908760669199	0.000976569359046396	0.00177699123594324
FTH1P5	0.50631660875	0.835066341245675	0.721851006129667	0.000833706505772263	0.00153689865697117
AC124944.3	0.3388939953125	0.671893310276817	0.987398091426794	9.25045005920179e-05	0.000201858720168365
IRF8	2.88630348125	4.07874549121107	0.498902487102387	0.362629479686012	0.398290567953683
AC004889.1	0.3571649740625	0.421792856539792	0.239944054668374	0.678483997930574	0.705022415789548
TENM4	0.938558471875	0.475763714214533	-0.980201383498348	8.69603192817245e-10	4.43796799141989e-09
SAMD14	0.44878436875	0.860206722560554	0.938660978601078	2.73463043433708e-05	6.50700145227177e-05
JDP2	3.77393578125	1.84420298512111	-1.0330724166704	9.36109786551137e-15	1.3621352608387e-13
SPATS2L	11.69628396875	27.863787100346	1.2523411114733	7.26589886706797e-15	1.07784001784432e-13
ZNF385B	3.37836890625	10.1186185951557	1.58261356599145	8.80535256789179e-09	3.76086391899734e-08
OCRL	6.7327900625	7.88460038754325	0.227833156910556	0.0316387020317154	0.0437314884001629
GJA4	13.49917315625	4.16777531799308	-1.69552163274707	2.2575808665791e-15	3.84432279614775e-14
TEX29	0.1664260184375	0.149191081072664	-0.157719705688603	0.117140437070833	0.143877687788305
CITED4	10.027057125	41.3003530404844	2.0422558674181	1.52036153807932e-11	1.08787798886912e-10
CACNB1	0.409197290625	0.889679921314879	1.12048980064609	0.0014997153423555	0.00263687918320608
PGLS	13.243654625	26.2686905397924	0.988042992807281	1.07901863680029e-14	1.5456609805053e-13
AC027307.1	0.1044788940625	0.243146387301038	1.21861362523674	0.00285527445741649	0.00476770652959709
BEND7	4.2250051875	5.36470992629758	0.344547052787971	0.0259315582399074	0.0364330810943728
COMMD4	7.12116878125	10.7572592941176	0.595124606712177	1.86808412714569e-08	7.59151745951483e-08
TYW5	0.779036725	0.820383607266436	0.0746073237025384	0.736687433062151	0.759822787352904
AC099568.2	1.961346859375	1.43280373114187	-0.45300369582654	0.0034355161577869	0.00566300347793004
CLDN8	52.2570659375	2.02744920712111	-4.68788844760434	1.66542513429924e-21	5.16519520152881e-19
B3GALNT1	8.611618125	6.63405741432526	-0.376392847862058	9.99261749768087e-06	2.56160251717253e-05
AC093909.6	2.050303484375	2.48472118823529	0.277246503193752	0.161460274076485	0.192323584711821
MIR200A	1.19821755625	1.00079454896194	-0.259744040402073	0.0438737317006185	0.0588363725141834
AC134878.2	0.11723458	0.183249150449827	0.644408334113771	0.187484582349074	0.219853306516847
SNHG9	4.47516765625	8.5125263200692	0.92764562177743	0.000665077742707616	0.00124662596226818
MBD5	1.71471606875	1.67123701280277	-0.0370533583577747	0.310224036771347	0.346027547676478
ANKRD45	0.96685859375	1.46490518619377	0.599430480034415	0.0194057523773812	0.0278903273813159
ZWILCH	1.664158671875	2.16528105916955	0.379761306605588	0.00322024353995091	0.00532921855072888
AL035413.2	3.9787485	2.18119399764706	-0.867196617488692	3.29457850118778e-10	1.81371301899565e-09
SNORD101	0.59805076875	0.901232467128028	0.591631327428723	0.173112556185191	0.204637224802721
PAGR1	4.27857421875	4.69476213979239	0.133921948894514	0.27261675175215	0.308185764319649
AP000347.2	0.1874926575	0.416298743525952	1.15078510557394	0.0153521861310568	0.0224617309892598
NDUFA13	14.41245290625	18.8193055397924	0.384897497695403	0.0681908901319764	0.0881056435720509
MEI1	0.262528444375	0.342770788546713	0.384770421943787	0.658028570878911	0.68537795118687
AC016738.1	0.16901291575	0.441187352287197	1.38425793352305	9.538822315113e-06	2.45331811923456e-05
TSSK3	0.14027655634375	0.198089169044983	0.497876080558141	0.0606639367936521	0.0791486370844588
CYP2B6	5.393010796875	0.0711168143356401	-6.24475641155828	4.7524684500872e-20	6.72645712734799e-18
ADGRE3	0.07960982425	0.197465214380623	1.31058014679578	9.40312157626135e-05	0.000205057644817276
ZNF462	1.801047184375	2.8928193	0.683640230217893	1.47076835934467e-05	3.66291752637693e-05
PTBP2	1.246855503125	1.43944995294118	0.20722334756305	0.4378264699168	0.472062364125416
IL2RG	3.69949344375	6.45379020692042	0.802818938928385	0.0208026629721559	0.0297317335708737
ZNF879	0.93408955625	0.738207620795848	-0.339534244446472	8.30057880189007e-05	0.000182682159970304
MAML2	7.57963865625	5.50245485432526	-0.462053669135864	1.71250234330298e-06	4.99623010744796e-06
RN7SL535P	0.0917890446875	0.31607878567474	1.783890330015	0.000434419302344585	0.00084316559885163
AC244090.2	0.0379904475	0.156454255121107	2.0420322852897	1.84263085405847e-06	5.34273511311221e-06
VCPIP1	2.8016944375	3.07437717301038	0.133994550634885	0.166322393886765	0.197434149950546
PHF3	7.5603344375	5.74961159342561	-0.394985554436066	1.47345363773412e-06	4.35455886546828e-06
NKTR	2.466814228125	4.20987185709343	0.771127247590705	0.0010412965940337	0.00188592089625753
STIL	0.27980943125	0.623090341141869	1.15499676231938	2.41354638727233e-10	1.36716083541467e-09
TNKS	3.11067915625	3.67536342422145	0.240657313241534	0.0504376919155132	0.0669122084153765
TBC1D10B	7.6335599375	11.1478923010381	0.546343044846078	6.79185942638156e-13	6.39082455944281e-12
ZSWIM6	3.1000473125	3.4544179916955	0.156152428619382	0.29331111080601	0.329005606807675
AC091185.1	0.255825315	0.499737995190311	0.966012878590016	0.00524207005939582	0.00836755069855028
TBC1D16	17.18054053125	12.9979330138408	-0.402493208976751	0.0631875518522941	0.0821259825115404
TPT1	327.185840625	403.576248442907	0.302730955220811	0.00130495857056734	0.00232140839317907
JAM2	3.65222871875	0.744099373010381	-2.29520990770645	3.55183019146316e-19	2.77406723398976e-17
MCRS1	18.6403590625	24.77968	0.410727906540751	2.02848848983493e-06	5.83873956124775e-06
RPL31P49	0.11855382875	0.204419120311419	0.785987888781697	0.00272382294669411	0.00456580150089337
ACRBP	0.72182220625	3.11616931730104	2.11005819215211	1.47130293862085e-12	1.28436843808597e-11
NAP1L1P1	0.302809633125	0.331448470519031	0.130373493751828	0.424899260329801	0.459379199328389
DAB2IP	17.7039609375	12.8572023944637	-0.461495413024529	3.51995552191805e-08	1.36111925998871e-07
NEFM	0.99410294375	5.17728917193772	2.38072973855567	0.499359485576357	0.532767589421228
SKA2P1	0.119145525625	0.109389630588235	-0.123248787083862	0.144919380472445	0.174330742711574
RPS5	83.9564459375	119.878952768166	0.513865385449135	1.98859316965898e-06	5.73136977819435e-06
SNX33	5.69474628125	7.63200889273356	0.422431285566022	0.00011187258566435	0.000240794601318447
AC087500.1	0.914679815625	1.31874404301038	0.52782585656981	0.00186770209367226	0.00322337935320043
ACTA2	74.7739459375	31.4650312110727	-1.24878629435254	3.60475513284739e-11	2.37838515526346e-10
AC147067.2	0.27436818625	0.163536108719723	-0.746503989235783	0.000967626282301992	0.00176318579700914
AL139289.1	0.22867254625	0.374790166401384	0.712799930178614	0.00280751222915961	0.00469421516428093
TRGV7	0.17383391375	0.430369352941176	1.30786577663775	0.000790344712693983	0.00146392266694671
SMG1	3.93191890625	4.25782332456747	0.114882520237404	0.726117154125708	0.749865320639187
FRMD4B	4.118515375	6.74673175432526	0.712064427844394	9.09791836121297e-05	0.000198864012596806
DTNBP1	6.99837721875	6.43893993771626	-0.120197236605419	0.0126949176568956	0.0188750010070203
MZT1P2	0.05393252625	0.17933025650519	1.73339140175052	0.000203962404480157	0.000418664656967395
PKP3	1.661801059375	3.73334988227336	1.16772303969562	0.916066340279835	0.924262573002753
AP003032.1	0.3092635790625	0.217961809584775	-0.504761568293519	0.00605317877355148	0.00954508171732955
NDRG2	33.0007121875	13.0310657972318	-1.34054207432168	3.91697055082939e-16	8.21411765512163e-15
RPL13AP5	11.08625659375	14.2276175086505	0.359921790412369	0.0433345868568271	0.0581556996537006
KIAA0355	6.247818	4.34053659515571	-0.52547902249434	5.57742992220923e-10	2.95135105507758e-09
AL139349.1	0.9962860184375	1.08096137027682	0.117683084701827	0.0521133750796047	0.0689720082233498
FGD3	3.83571221875	1.65438857941176	-1.21319635203417	1.34877404287867e-12	1.18536591132196e-11
RNF223	0.989992538125	0.197269593702422	-2.32724904889235	2.90686110395394e-10	1.62371369675749e-09
POLE3	14.5270671875	19.5588313079585	0.429076695674981	3.98976677030314e-08	1.52835034530347e-07
RNU7-186P	0.50922085625	1.85123498892734	1.862124622927	0.000133550947373513	0.000283616121233355
YY1	11.9296804375	11.3533489100346	-0.0714374841562755	0.111184934296649	0.137330014124551
ANKRD13D	2.75581978125	4.72772303252595	0.778663974505835	1.48833699900647e-06	4.39619306281438e-06
AURKA	0.964694984375	2.48243756678201	1.36361266376239	3.54358702840076e-15	5.72543158543436e-14
AC127024.4	0.4335822896875	0.91691572366782	1.08048330883526	0.0010191144983788	0.00184985786343084
COLEC12	1.19142581875	1.00902224231834	-0.239731151651253	0.000240114537545504	0.000486769845305721
DNAJC19P5	0.912343490625	1.51204648532872	0.728853497609521	0.00202585984196575	0.00347466452305344
ADGRF5	35.3591696875	4.19455876262976	-3.07549343478419	1.2985247509239e-19	1.3732675870656e-17
STMN1P1	0.063273828125	0.112155280761246	0.825816762429663	0.058941681048572	0.0771610978569407
AC026396.1	0.2267949834375	0.099724385916955	-1.18537048950375	1.23427561578035e-05	3.12463565864083e-05
AC016575.1	0.0674047178125	0.11668294384083	0.791672212515176	0.0290831296280306	0.0404546516153782
DIP2C	9.1225895625	6.99088231176471	-0.383968861684593	0.00151012277680292	0.00265391140460165
H2AFY2	11.9984139375	13.1531681034602	0.132566622821112	0.398601715761224	0.433449459975909
GOLM1	58.4751484375	37.5477334221453	-0.639097797083777	3.91078997972749e-06	1.07126274534536e-05
CBWD6	0.1437251065625	0.172229667204152	0.261021573342526	0.0764692340638235	0.0978011503594891
RERGL	5.5556786875	0.2700081993391	-4.36288804013543	3.40351746074502e-20	5.4295810929004e-18
GRM5	0.020342128375	0.280379715809689	3.7848394408999	2.73525964888321e-07	9.1146455629829e-07
UBP1	5.695559125	4.85058932629758	-0.231677436864659	0.000119463189372246	0.000256110075140131
PGRMC2	21.0118746875	17.9693406470588	-0.225667412862232	2.33024443893355e-05	5.60389433508304e-05
AC027373.1	0.0723632278125	0.169544217141869	1.22833291045525	0.000379138509749407	0.000743264485903078
MROH1	4.33911990625	5.99833040484429	0.467158538268979	4.26563701955625e-06	1.16155445414872e-05
FAM83D	2.150863109375	1.06216067612457	-1.01791368475453	3.37845230745259e-05	7.92044244289612e-05
PABPC5	0.318268940625	0.435026493027682	0.450856890021036	0.870042046896905	0.882134951593637
Z99943.1	0.1127284934375	0.110050920865052	-0.0346810023367246	0.0255975938360603	0.0360050666003844
AL031320.2	0.113869571875	0.152096736276817	0.417606912877502	0.187545419300074	0.219853306516847
PAQR3	1.256524628125	0.907767582352941	-0.469044074941357	2.72748038017669e-06	7.67577016081556e-06
AC026412.3	0.1552229453125	0.225814950764706	0.540799172424351	0.0499667249988149	0.0663313128561265
TIMM44	7.3363269375	10.0864068858131	0.459282491901996	2.17217333616919e-08	8.69932003068447e-08
LYG1	12.762277371875	63.9894486868512	2.32594824202646	7.07341105315941e-07	2.20233278642038e-06
AC026250.1	0.153934388125	0.352169919930796	1.19395613070047	0.000179066235659561	0.000371041624335172
BMPR1B	4.87244809375	0.519449976072664	-3.22959008960254	5.2349895098212e-19	3.63864695394899e-17
TM4SF19-AS1	0.1676344753125	0.425041933287197	1.3422862991577	1.39921428860191e-11	1.00673285875547e-10
METRN	5.88379434375	14.2298990650519	1.27410670256398	1.31603592346626e-09	6.50891519721968e-09
TAF9B	11.830802	8.92705190657439	-0.40629215640696	1.84648675881929e-08	7.51065455100898e-08
SPTBN2	36.505680625	4.43794783141869	-3.0401563645867	3.96103399212126e-19	2.9880796698927e-17
TOR1AIP2	3.67565790625	3.84913222491349	0.0665307301393794	0.328761760533039	0.36458889132817
GALNT14	26.433476875	46.4247631733564	0.812528351065367	3.28679060166327e-08	1.27901289909442e-07
AC012038.2	0.0206537078125	0.392030984844291	4.24649497800071	2.34580334783739e-08	9.34726724305928e-08
CD274	0.98852018125	2.02174066920415	1.03225562822469	0.108950810315605	0.134796516115635
RPS17P2	0.05780134875	0.133343067058824	1.20596775400575	0.000205917814037678	0.000422325456404825
FTH1P8	1.690098428125	3.3382131899654	0.981968824416579	1.71651627769144e-05	4.22261093887745e-05
LTBP4	17.99949603125	8.54256070484429	-1.07521601320066	1.33835842402649e-10	7.89267242429496e-10
CASC1	1.380246365625	2.03128018903114	0.55746345230039	0.00158485826974267	0.00277444339744355
FBXO31	4.48811853125	4.93051005190311	0.135626120347302	0.0294768634338612	0.0409430724865603
AC009996.1	0.149158615	0.261869667647059	0.812001655797193	0.00163995685845055	0.00286380410126714
CFAP58	0.1644776278125	0.153866682415225	-0.0962104915221413	0.0275843938472854	0.0385373302584754
SORD	17.3889205625	3.37468957543253	-2.3653416729746	4.59669392783109e-14	5.66968336422157e-13
TXNRD3	2.65498815625	3.50074030795848	0.398954618417263	1.3457897942885e-06	4.0051153659834e-06
REPIN1	22.21178625	30.4957644982699	0.45728346561051	5.90538682287366e-06	1.56864277065228e-05
HIST2H2BA	0.194812193125	0.14511414982699	-0.424895776334419	0.00849618917263844	0.0130365337926295
NAV2	6.88046953125	2.8913260283737	-1.25077572197243	1.00836075373809e-12	9.10821321613118e-12
MRPL12	22.9284121875	40.8882921903114	0.834551355586577	4.51967177874024e-07	1.44864131852517e-06
HOXB9	21.53245665625	11.3070035802768	-0.929296269542204	1.91105188809944e-06	5.52445460144676e-06
PPP2R2D	4.52130109375	4.93047048442907	0.12498732427385	0.0297776980935168	0.0413167897652857
CIP2A	0.621662796875	0.854573999965398	0.459073180294996	0.0227611110365709	0.0323197248645334
RPL10A	229.030065625	262.672277231834	0.197726945950209	0.0758046173092923	0.0970522159631191
PNMA8C	0.09717130125	0.200314126712803	1.04366197397245	0.326348076623289	0.362202939372561
AL121782.1	0.1172468171875	0.398841173183391	1.76626559026107	1.02085429806857e-06	3.09731538094847e-06
NELFE	20.6179709375	29.8033019342561	0.531569816290035	1.43614722822664e-09	7.05874186913352e-09
CHL1-AS1	0.1491979653125	0.427147183910035	1.51750541006698	0.0504099068459371	0.0668914072771656
AC024560.1	0.17688397453125	0.134165022692042	-0.398794742839284	0.235345435671026	0.269860975546622
CRIP2	36.8440825	40.2551921591696	0.127741947854211	0.739716788800564	0.762484735478192
ERAS	0.0778080234375	0.1371243773391	0.817494233211378	0.252293070269252	0.28731174878465
Z99129.1	0.1440857084375	0.143534716574394	-0.00552752260797718	0.749906826699066	0.77194442019977
SOX17	2.7556134875	0.612925779238754	-2.168589254564	3.3231846695013e-15	5.40886235272366e-14
RPL22P24	1.1833653375	1.1500877316955	-0.0411516242609168	0.45097705334178	0.484893019896549
ZNF620	1.1873539375	1.08265941487889	-0.133170582556394	0.107627473426588	0.133330907137534
ALDH8A1	36.19201140625	25.4107671287197	-0.5102313593756	0.00936024969921168	0.014261363417776
IRF2BPL	23.8999765625	12.0955670519031	-0.982530797583884	1.67471874871334e-11	1.18604000329417e-10
HMGN1P37	0.649425071875	0.99373379733564	0.613696349810265	0.00104863573666309	0.00189798128805552
KLC1	1.1614020875	1.46390303564014	0.333952464927471	0.0174166523389095	0.0252383312559442
AC242426.2	0.845236409375	0.518535759204152	-0.704911430653387	1.93469836035589e-09	9.29622562151005e-09
ZGPAT	4.11220653125	3.26042450622837	-0.334852909074411	0.0015631650742079	0.00273950504560872
AL049714.1	0.0306329190625	0.159597472975779	2.38128305304625	1.89972416242155e-06	5.49602135628318e-06
HEXDC	6.19785940625	11.5137599031142	0.893517099141819	4.02571046861669e-07	1.30354934790265e-06
NLRP3	0.528890284375	0.988827066297578	0.902749759852077	5.92322710800053e-05	0.000133647497721658
CD27-AS1	4.16759690625	10.3343005259516	1.3101530929795	1.81165692574181e-14	2.47179339689329e-13
JAM3	5.635996375	2.82619460276817	-0.99580987524269	2.7452904608102e-11	1.86132377470208e-10
LIPE-AS1	0.2230141334375	0.562244144705882	1.33406158833784	2.89935019780091e-11	1.95200540426419e-10
PPIAP74	0.0389399246875	0.14461920916955	1.8929371933116	0.000153630338378104	0.00032244719107124
AL359643.2	0.170763868125	0.120426359065744	-0.503851542362538	2.75894447558165e-05	6.56133548455956e-05
SAPCD1	0.1766696246875	0.780422646370242	2.14320162826357	1.6288479304007e-07	5.6465536081629e-07
SLC25A34	4.28442294375	1.26996066439446	-1.75431709326512	2.67085035889053e-13	2.74959503877771e-12
TSC22D2	4.03144771875	2.63067013737024	-0.615867654124867	6.45729978397718e-09	2.8234559273046e-08
PDCD4	11.9755245	10.8146954913495	-0.147095800013125	0.00029645408576445	0.000591543256987599
NBAS	6.46790846875	5.80342387889273	-0.156394956120578	0.00111785828157593	0.0020130374448161
PF4	0.168307265625	0.402677423910035	1.25852713247881	0.0268636106728706	0.0376134794566362
ZNF410	0.364846628125	0.39278157916955	0.106437150557208	0.620720384434444	0.650195851246601
AC092943.1	0.0325022853125	0.14128389467128	2.11998395226313	1.28996101971244e-07	4.53651685261799e-07
AC027237.4	0.22473514625	0.16080535	-0.482910358895921	0.0276977292993973	0.0386858079434173
SPPL2B	6.8090405625	10.4841770865052	0.622690194625088	1.70103822032581e-05	4.18873081371005e-05
VANGL2	3.7916381875	5.10574946034602	0.429301442916805	0.00531482546578546	0.0084708384244488
SQSTM1	32.8607928125	62.9387730103806	0.937581765871285	3.14933245513838e-05	7.42424224145943e-05
ANAPC13	34.9773034375	28.5095017958478	-0.294976241127219	2.83314486031287e-05	6.72693101810027e-05
SLF1	0.62729053125	0.774573494809689	0.304268348725092	0.0195102196241675	0.0280240696876121
PARM1	30.6557216875	5.84402349307959	-2.39112248560031	6.76190812241823e-18	2.64997261045763e-16
CFI	49.2365059375	61.1340118477509	0.312246860596217	0.0516311924694635	0.0683724310797766
FBXW2	6.04547628125	5.61702152941176	-0.106050671297775	0.0535899040434854	0.0706909554233205
CCSER1	0.98044261875	0.231979756764706	-2.07943428087985	2.563068674463e-18	1.23155449807947e-16
PIGZ	0.925703690625	2.4031278916955	1.37629105021526	2.97703147622299e-12	2.42540828304301e-11
EIF3KP1	0.1303186821875	0.266886174290657	1.03418065019144	0.00106958962121259	0.00193336108911203
PCBP2	47.420425625	40.4100952595156	-0.230792859458834	9.10489016091155e-06	2.34989943048375e-05
USP13	2.75531678125	1.47555569653979	-0.900959818304959	2.26771543757771e-12	1.89358950951190e-11
AC027644.1	0.773697996875	1.76549468107266	1.19023003088978	0.00124222399479912	0.00222013449769578
HNRNPA1P35	0.1393503578125	0.201578050865052	0.532621850448214	0.00508879867139851	0.00814289478052449
VCAN	4.89642680625	39.6033342349481	3.01582067316469	1.54152761426493e-11	1.09981874945441e-10
TGFBRAP1	6.124259	6.7872442249135	0.148290629549495	0.176375628895712	0.208093868126504
AL353803.5	0.322531214375	0.291022304359862	-0.148309062888714	0.169225991826226	0.200547000017965
SFXN3	8.92461884375	18.5897640311419	1.05864599718457	4.45724495149137e-14	5.51615258470402e-13
AP001178.1	0.1340818225	0.307284269238754	1.19646024909451	0.00103549717945896	0.00187633990470416
CEPT1	3.399083375	2.54535559031142	-0.417278532484878	2.67446097977923e-06	7.54577623641311e-06
PNPLA4	12.48476128125	8.80619921453287	-0.50357684951434	9.79723820931303e-09	4.15560077030217e-08
ZNF878	0.361367155625	0.145428404598616	-1.3131563075105	2.52394308454985e-08	9.99640765007871e-08
AC004982.2	1.770708246875	2.19732814359862	0.311423810308295	0.636392986364675	0.665194087658111
PDIA3P1	2.58936459375	2.90177332733564	0.164336710113185	0.27614212099679	0.311756527755238
PACS2	5.49582975	7.28932771972318	0.407448450785321	2.04872335403617e-06	5.89161232035668e-06
CLPB	5.8376046875	3.7446126899654	-0.640560010708628	1.09069815691152e-09	5.47156181620865e-09
GPR18	0.152923604375	0.262482535079585	0.779410323028869	7.1365844499451e-05	0.000158660394967896
RASGRP3	1.7816346875	1.31626075813149	-0.4367562292233	4.24341378181771e-07	1.36643611333795e-06
ZC3H12D	0.27701581	0.248462321570934	-0.156941228123141	0.0844590860951525	0.107071934612054
MEGF8	11.05836521875	10.0824296712803	-0.133294782270364	0.0226416240925828	0.0321727944274097
QSOX2	3.617757	4.85049812456747	0.423037405990176	2.57137423124761e-06	7.27628788033106e-06
EGR2	6.682062075	1.92416890581315	-1.79605793894237	2.57570023942294e-10	1.45268441928975e-09
BCAS1	0.821952970625	0.579619794529412	-0.503948985077287	8.60897233508465e-06	2.23207173633286e-05
PAMR1	2.316024840625	0.769779010636678	-1.5891344878898	5.70677014834434e-11	3.60287748040146e-10
MTND6P4	1.8018630125	3.16641007394464	0.813358773706746	0.404233592378884	0.439249596113774
FGL2	33.6993078125	14.9399485958478	-1.17354377436749	1.94518629464786e-16	4.44616883873854e-15
TATDN2	4.694763375	5.08323926297578	0.114695693455225	0.315034134083196	0.350808578046294
AC011753.4	0.3116709271875	0.435954432456747	0.484153761189298	0.340630228799062	0.376485145871871
AC012508.1	0.02233764053125	0.237209912093426	3.40861558510668	2.5416994301078e-11	1.73714231613088e-10
AL121829.2	0.0749540959375	0.111648117854671	0.574879707777646	0.303799326953205	0.339546749779869
STXBP1	6.08600903125	4.12443466124568	-0.561300092893652	2.35690909975469e-09	1.11218535080867e-08
INTS4P2	0.0750478243125	0.113364900761246	0.595091879526048	0.124824812627559	0.152360871809569
ESPL1	1.154992903125	0.658185052422145	-0.811318819088083	0.00101929235482623	0.00184985786343084
PTPN23	13.296373	13.1964742906574	-0.0108802239389933	0.52782192480625	0.560671280468692
FRMPD1	0.3383170246875	0.19958628533218	-0.761363189228471	1.36281536084458e-08	5.65153294355067e-08
MIR3936	10.08905628125	11.5424209477509	0.194154618910447	0.406499669576513	0.441386431354375
AC011461.1	0.183075214375	0.284626963044983	0.636635851336909	0.00977617953587088	0.0148418776208087
AC011447.2	0.0748699703125	0.14550024982699	0.958562542771125	0.283411488878567	0.319067087998929
RNU6-1301P	0.059826225	0.171494894117647	1.51931568621406	0.00606531731912131	0.0095628581713773
TMEM86B	0.5219698875	1.44168687266436	1.46571936722413	9.4848926361814e-11	5.7705637747734e-10
PREP	7.6211019375	7.02248531141869	-0.118017910783808	0.118104731870254	0.144905294950221
FAM86FP	2.35838734375	3.32863195882353	0.497128675593113	0.0132060793846281	0.0195600062077622
STAG3	0.296952571875	1.10517911740484	1.8959757746668	6.31258732531746e-12	4.85649556740313e-11
TMEM126B	11.74656165625	13.9502247370242	0.248049837572075	0.000513058181289579	0.000981234315223982
THRB	5.1144513125	1.43148200083045	-1.83706994307229	1.64258355741155e-18	8.72740970419892e-17
POLA2	1.772339071875	2.06535099031142	0.220732340347437	0.0100379488598721	0.0152100352128438
TSPAN7	22.7194309375	2.31662277301038	-3.29383165217933	1.53220811334108e-19	1.52026888828148e-17
SYNE2	12.34651925	9.56941440692042	-0.367601824398567	0.01493300664513	0.0218802947217308
ITGA6	25.3227684375	22.4289621903114	-0.175072270416986	0.00914359571054555	0.0139514632051766
GSTZ1	2.70488953125	3.21464046228374	0.249087715006781	0.0859152587379323	0.108793180400144
AC122710.2	0.0170550309375	0.184013541211073	3.43154265832106	3.63584546149778e-14	4.61591569416918e-13
RC3H1	2.5870404375	2.46958956470588	-0.0670313127247344	0.180913694064282	0.21286853233446
SPOPL	4.37752934375	4.07505546643599	-0.103297153159346	0.0660925814866249	0.0856498785529356
CALM2P2	0.6724694375	0.827153601764706	0.298686560273044	0.393016452796573	0.428050735659718
RNU6-62P	0.695343171875	0.867159461245675	0.318572148723882	0.74630418903529	0.768486442592454
RPL30	66.546940625	105.051304982699	0.658649836281797	4.37367616991934e-10	2.35152917498728e-09
FAR2P2	0.373213890625	0.262395842422145	-0.508257821670062	0.000206591692970829	0.00042366823063038
AFAP1L1	2.932685875	2.30403216539792	-0.34806169219896	1.31667397300634e-07	4.62530909493947e-07
F8	3.56174521875	2.11254917923875	-0.753599393152293	3.76147683802346e-14	4.74001838944313e-13
PPP1R3G	0.471327109375	2.32210362190311	2.30063178417433	1.76970664373402e-11	1.24612379568184e-10
AL139396.1	1.218979403125	1.47130459020761	0.271422195750334	0.866810779908099	0.879173258020863
SUCLG2-AS1	0.92660388125	0.599115723321799	-0.62911802897756	5.53868085054127e-08	2.06548781575019e-07
RIMBP2	0.820855709375	0.116782153785467	-2.81330882251604	1.61295752374925e-17	5.43784248510659e-16
PDZD9	0.1079091753125	0.162843905619377	0.593672188683423	0.0472149655829199	0.0629662448480559
SOX13	8.41007321875	3.10323712629758	-1.4383444196479	1.31250687190133e-17	4.54707513944124e-16
AC010210.1	0.190105719375	0.208571954868512	0.133743245886824	0.439012785292996	0.473226022596005
AC104212.2	0.1128192046875	0.203585655916955	0.851623244790803	0.0011496526619502	0.00206571617210637
LRP3	4.93430190625	3.40835126733564	-0.533771961423108	2.54728772128587e-05	6.08875316357539e-05
CFB	1.98977131875	7.0239480999308	1.8196795511632	4.24149542223584e-11	2.75734627404938e-10
AL049840.2	0.9880766	0.940450976574394	-0.0712701486269004	0.332753945941954	0.36851710311781
ESRRB	11.487961621875	0.177160530889273	-6.01892179880448	3.82054768741295e-20	5.78394284485537e-18
ZBTB45	4.296214375	4.99470677854671	0.217334001459506	0.0132060793846281	0.0195600062077622
RNU6-483P	0.13464160625	0.472453651141868	1.81104851139131	6.67552788502324e-06	1.76073022485285e-05
IRX5	2.792381425	9.49648108359862	1.76589700276544	6.84176524946404e-05	0.000152689355118037
CCL15-CCL14	0.7597090640625	0.380226545155709	-0.998587778202175	1.0821829448779e-05	2.76110927284269e-05
MED16	17.027725	15.0012497681661	-0.182802997702634	0.000928824038964009	0.00169723856921474
GRM5-AS1	0.01315450246875	0.147167605871972	3.4838315554271	1.42241704836352e-07	4.9707010308267e-07
AC006504.5	0.858916528125	1.0020311532872	0.222337524609636	0.0148503913003938	0.0217664588138332
AC107294.3	0.3348810790625	0.487857278304498	0.542810286487936	0.0218201377161472	0.0310797649368119
PKD1L2	0.0217047401875	0.144552728048443	2.7355137778075	7.30913663139809e-13	6.81661801534987e-12
FNDC1	1.050962850625	0.779557331581315	-0.430984640736521	0.0356613724994856	0.0487430162857047
PRAP1	57.546532934375	28.9853881198962	-0.989403207727512	0.000370623205090357	0.000727457133081188
FBXO17	10.142030875	11.4141208802768	0.17047317548141	0.824453868894989	0.840617393864099
PPP2R5B	8.6378245625	8.37165999307958	-0.0451542960461984	0.285996658365806	0.321617102002514
ENTPD1-AS1	0.1676243146875	0.129033945536332	-0.377480782042979	1.74787593841661e-05	4.2954527314679e-05
THRB-AS1	0.188033758125	0.0955627790138408	-0.976470981636204	1.10447041602086e-09	5.5331164109948e-09
FUBP3	9.76689028125	8.88526071972318	-0.136485180138285	0.0314798973919837	0.0435174289858663
SLC25A5-AS1	1.865844078125	0.804797146539792	-1.21313133529727	6.31258732531746e-12	4.85649556740313e-11
LINC00910	0.54058411875	0.677255046366782	0.325180109204149	0.00234817778727404	0.00398172409912682
CNN2	28.33667	20.3652899480969	-0.476557874417516	4.39062866967357e-06	1.19309153535524e-05
ATG4C	4.4316608125	3.19076205882353	-0.473946437457699	8.96409971618824e-12	6.698225017813e-11
CHMP4BP1	0.3433043946875	0.792004831245675	1.20602090524692	0.000513055771523283	0.000981234315223982
HERC2P9	0.61769935625	0.72919943650519	0.23940861936979	0.11163606865053	0.137825617236366
TSPO	47.2972025	84.2183984359862	0.832380585704686	1.33835842402649e-10	7.89267242429496e-10
EXOSC1	4.24515590625	6.20574944636678	0.54778791133204	8.59857451097796e-09	3.68108255696583e-08
HS3ST3A1	0.533006328125	0.17478009315917	-1.60861178522284	7.24127202532268e-15	1.07563061542814e-13
R3HDM1	2.826292	2.82206035986159	-0.00216168078609114	0.275257877593345	0.310837626753472
FOXD1	0.971687646875	0.386789086951557	-1.32894553738434	1.96197779359588e-12	1.66255468656576e-11
VASH1	2.1829662	3.60940687854671	0.725471990956256	1.36709379090396e-05	3.42400839210767e-05
RFNG	10.7474398125	18.2601215986159	0.764703341608256	1.58169929911669e-12	1.36777385009297e-11
ACOT7	16.0955566875	8.20176847197232	-0.972655551858111	7.06875293370538e-06	1.85581002605642e-05
AC010737.1	0.478601015625	0.0743348536678201	-2.68671274191615	1.50375325423606e-06	4.43817040704762e-06
ATAD3C	2.8535115	2.47563655574394	-0.20493884692471	0.0353102505641599	0.0483079022171098
ARHGEF15	5.19472259375	0.927033363079585	-2.48635354286421	2.09259496792956e-19	1.86502526516722e-17
AC084759.3	1.137930835625	0.365371904560554	-1.63897526546532	7.81215414323733e-08	2.84608608913754e-07
OLFML3	13.17006471875	4.51006314982699	-1.54604289580454	2.28954802612547e-14	3.06330992865928e-13
BMS1	5.28729484375	6.27788867474048	0.247749665721923	6.89979335017835e-05	0.000153813547573366
AL353763.1	0.441988075	0.387821064878893	-0.188616278742356	0.0112608062426805	0.0169030628442762
DUSP16	8.6648433125	7.82069614878893	-0.14787662836281	0.00623588483166012	0.0098079956190268
RF00100	1.52099450870536	3.36501574896194	1.14559831249504	0.0013607837225687	0.002413142058724
EEF1A1P4	0.539817259375	0.443132977958478	-0.28473140809882	0.0177031146450687	0.0256165087268097
MAP3K3	9.766926875	8.42919375086505	-0.212510050750458	0.00197183679939201	0.00338802151562201
PARD3	11.06638903125	14.7733078719723	0.4168083474948	0.000399991375417687	0.000781145906596319
INSIG1	11.27292575	6.25797435986159	-0.84909434525943	3.33753685842328e-10	1.83597753065530e-09
UVRAG	4.01912340625	3.29229892595156	-0.287785543757793	2.70084582650237e-06	7.60856427519524e-06
RFPL3S	0.069657758125	0.175355071785467	1.33192321130045	0.000249671092957423	0.000504960168459193
FTH1P19	0.067207869375	0.177010618615917	1.39713383484405	0.000384036453499167	0.000752180569932839
ACOT1	7.22549871875	3.34925136782007	-1.10925851164962	8.3408506243965e-07	2.56765767898379e-06
GLRB	2.4579611875	6.2761049150519	1.35240733446741	1.80401698767774e-08	7.3527913477118e-08
PRDX4	18.4813384375	32.1330168858131	0.797987196079582	2.23208924859754e-10	1.26892666311089e-09
COL13A1	0.359120115625	0.173585230110727	-1.04882226781118	1.37412914517545e-10	8.08851571126843e-10
LARGE1	2.029630125	1.46068132595156	-0.474575375571726	2.1007876592562e-07	7.14145026646259e-07
IFI16	5.41545071875	10.009590916263	0.886229692623543	5.16643468464402e-05	0.000117725469932667
ZNF626	1.57632255625	1.37800218906574	-0.193984597736939	0.00301733188352272	0.00501708317321167
IGKV1D-13	0.99397543125	0.944111120519031	-0.0742535194690468	0.240338663342154	0.275072777332831
CLDN14	4.68079229375	0.66703200499308	-2.81092485766615	1.73233497753107e-17	5.74059970140468e-16
SENP5	3.23605825	4.01218072318339	0.31014901469856	0.000282956563370693	0.00056665660235412
AL158063.1	0.195559026875	0.531325263321799	1.44199117989346	0.000108419891703325	0.000233841224269964
GDAP1	2.731177	2.62203765640138	-0.0588344092164006	0.204193401710607	0.237391476857224
AC107398.2	0.184821025	0.321542150242215	0.79887898441453	0.0281389698932498	0.0392599199312271
AC078922.1	0.0936205453125	0.236252187854671	1.33543061625831	0.133175661920309	0.161619813068939
AL033519.2	0.21581529	0.465284109619377	1.1083148370634	7.68197267441857e-07	2.37741574755245e-06
TUBAL3	3.313821035625	0.493860301384083	-2.74632078282244	5.42261612922111e-12	4.20990812448803e-11
RALBP1	31.5789046875	16.1884947508651	-0.963992286001864	1.11358040261775e-14	1.59001728934497e-13
MIR641	0.5352066125	0.985662246712803	0.8809974275899	0.141091094065727	0.170132921556725
AL355388.2	0.1551995165625	0.555619465570934	1.83997307995847	5.45814279393137e-09	2.41766192733998e-08
AC104564.5	0.0796543003125	0.265869113010381	1.73889202772919	1.38990292559915e-07	4.86785364673079e-07
AC114296.1	1.859177578125	0.91375262750865	-1.02478902023398	9.6504112345334e-08	3.46496165557004e-07
HNRNPA1P4	0.1769295028125	0.260046956539792	0.555597517446801	0.00248472678686131	0.00419556273261998
AC023302.1	0.3780750109375	0.193186073460208	-0.968681400944117	0.00435487659472725	0.0070501602119136
DDX11	1.273051184375	3.42520219480969	1.42789872954169	4.35781581174814e-11	2.822174125024e-10
IGLV5-37	1.0704530453125	0.735859822318339	-0.540718643035122	0.00785549643800993	0.0121317801683436
AL136164.4	7.820361628125	6.22248164152249	-0.329745253225648	0.120484959805712	0.147530833005687
AC012368.1	0.8634524625	1.26789104131488	0.554242112727708	0.0414962087141004	0.0558955878607935
AC007384.1	0.422880109375	0.179464859653979	-1.23654732027876	1.67781956820893e-07	5.79903767257576e-07
AL356599.1	0.6972081	0.609160555017301	-0.194766804457508	0.00887907945894776	0.0135844322891342
MTND6P3	0.17094096125	0.350666477820069	1.03660138164719	0.328391386595044	0.364269538186804
MTSS1L	3.21319690625	1.84989756089965	-0.796564009645623	1.23641989733749e-10	7.3424473376815e-10
RRAS	35.7451865625	53.9657312941176	0.594294592171576	0.00029645408576445	0.000591543256987599
MTCO2P12	6.5504486875	16.3703218124567	1.32141704726007	0.672614545835685	0.699449508661781
SLC16A10	1.8685656	0.482155806055363	-1.95435988745742	1.64487931975336e-16	3.82300395420699e-15
TM9SF4	19.45119375	21.5653480899654	0.148856304681282	0.342871356311251	0.378564643016513
ALKBH7	36.0184475	42.1147942906574	0.225591121062864	0.280592378788927	0.316360607446014
DPY19L3	2.45444940625	2.123252616609	-0.20912340074539	4.42477887668174e-05	0.000101897153064489
MS4A2	0.2468564634375	0.759491994145329	1.62136233763802	0.00202585984196575	0.00347466452305344
RPS27AP12	0.1056167925	0.184935841695502	0.808185621290485	0.00208818402508109	0.00357376163425221
LRR1	1.450900878125	1.61152563217993	0.151478173920473	0.103308082824507	0.12844068819159
ZNF823	2.961845375	3.27596484602076	0.145423549886448	0.22113180963396	0.255191165265985
KDM2A	10.19933353125	9.46295108650519	-0.108112810080507	0.0563841030891241	0.074058582753679
LAP3	32.6382271875	18.4025684221453	-0.826655561111873	1.3377485004459e-13	1.47472594041674e-12
RNU6-204P	0.073897625	0.224658155017301	1.60413152879777	0.00835366655293723	0.0128428108659367
SNAP25	0.5012476125	3.50304894792388	2.80501578201064	4.42845256540603e-13	4.32532421799246e-12
RNF207	1.8067279625	4.58741057577855	1.34430073801746	3.85934644744714e-07	1.2537203781294e-06
RPS4X	235.2541125	280.683593702422	0.254724795967852	0.142533329442626	0.171684696494298
NPHS2	66.08081058125	0.448341543058824	-7.20348938864027	7.47134361295757e-19	4.71826022506289e-17
AL096803.2	0.074863891875	0.137247653702422	0.87443953079688	0.166331783872393	0.197434693031067
HTRA4	0.03274578159375	1.34252916917301	5.35750055733176	2.26124324065761e-16	5.06398160502834e-15
AC098617.1	0.01539294971875	0.123229643920415	3.00100772622507	6.82563160322791e-10	3.55818243693742e-09
NMRK1	7.55463521875	6.16679398961938	-0.292841443580774	0.00034592829357937	0.000682074315163677
AC007292.1	0.75359190625	1.14106347474048	0.598523672399867	0.00315810146941528	0.00523539464325253
CARMIL2	0.1607232796875	0.335578822038062	1.06207276312722	0.000102175775479156	0.000221237379057189
UBE2SP1	0.18774917625	0.252498654221453	0.427469120619608	0.145840925532393	0.175316154639942
ZNF638	7.1215981875	7.23599385051903	0.022990143164769	0.706625708673131	0.731479394848362
AC012557.1	0.71036275	0.520598773875433	-0.448384017750719	1.62562227735884e-05	4.01465130686731e-05
TAS2R20	0.142989730625	0.29921861266436	1.06528838190152	9.32734501983702e-05	0.00020351659128673
TRAPPC5	0.1374275271875	0.209682210934256	0.609533461263437	3.37845230745259e-05	7.92044244289612e-05
C8orf88	2.13876678125	0.982981846089965	-1.12154249653504	9.74024465049226e-11	5.90812219738054e-10
RNF150	6.07569803125	0.656447925294118	-3.21029769347404	3.3523221964721e-20	5.4295810929004e-18
IFT52	10.18130525	12.4082027197232	0.285371634072896	0.00712489165284716	0.0110801013299712
AC109347.1	0.42945496875	0.660734957681661	0.621564812799165	2.05576232864083e-05	4.9839327355433e-05
ACAA2	59.19362625	41.4576006193772	-0.51380521804625	1.12162619499156e-06	3.37894286328178e-06
NOVA1	0.984346434375	1.29542254429066	0.396184699436164	0.00572347007413753	0.00906917048165903
GAL3ST1	10.22440384375	19.2685719147924	0.914232924500676	0.000121435335420154	0.000259884316304383
LRRC27	1.49155675	1.71472781453287	0.201160720281187	0.0194057523773812	0.0278903273813159
BASP1	4.50014640625	6.86102917474048	0.608453062807697	0.354224917745065	0.389853774681032
KLHDC2	9.00430053125	8.22829133910035	-0.130021333312088	0.109394771391815	0.135307925689608
ZNF204P	9.15763	4.64477516321799	-0.979365513663455	2.10947193229591e-09	1.00529663905857e-08
CLTCL1	0.683923334375	0.864142799653979	0.337435124877857	0.00110997423853385	0.00200014353451114
KLF9	30.3514709375	13.0548781730104	-1.21717744156955	8.88034619581782e-14	1.026044390832e-12
CYSRT1	1.450129271875	1.80004811384083	0.311853954027487	0.215129537574089	0.248901181375633
AC145285.3	0.100036296875	0.205450881937716	1.03826996536311	0.0077258468054717	0.011951595180665
PARVG	0.4319681690625	1.99648631456747	2.20846627079611	4.56150190787733e-13	4.44349390347345e-12
ARHGDIA	67.0178959375	98.1032457439446	0.549754475696028	3.90263659421037e-12	3.11295476874167e-11
CASC8	0.063348836	0.166358379484429	1.39290452071688	0.001388879458468	0.00245915980679114
FCRL6	0.22165854621875	0.389013423681661	0.811480951319244	0.00352523336573943	0.00580137242818395
STAM	8.8822926875	7.85649693771626	-0.177045925858335	0.0051845837806886	0.0082823688424805
ELF5	7.846341884375	0.156540920096886	-5.6474084637272	1.1185584790042e-19	1.26140296231785e-17
AC133644.2	0.1720850525	0.169921649965398	-0.0182521086026921	0.0337597657113346	0.0463674952785452
AL451081.2	0.048940556875	0.106645991591696	1.12372731892598	6.00077897333593e-05	0.000135286839705879
LRRC37A	0.0614987975	0.111900597238754	0.863587629828594	0.00601141908146117	0.00948329861584083
SLC39A11	5.15531090625	8.51778524221453	0.724418919666383	9.1246118517693e-09	3.88521086032858e-08
AL133351.1	1.020607345625	0.885729951314879	-0.204489120274565	0.282989640118455	0.318689561091263
AGO1	2.9850740625	2.81137929896194	-0.0864886176217892	0.0385790518260469	0.0523425684433807
THSD7B	0.5872415875	0.131929493975779	-2.1541870135689	1.90228327484323e-17	6.22906181094221e-16
BMP7	3.588678375	2.30559216788235	-0.63831529175964	4.03473621599528e-08	1.54394758002704e-07
ATP7B	2.40683975	2.71133529861592	0.171863446991372	0.599624226896486	0.630008760141324
SOS1-IT1	0.9650861125	1.14747492871972	0.249733050687601	0.0688003684681606	0.0888308046177787
SAP130	5.98325928125	6.83776975432526	0.19259426151271	0.0403076676486807	0.0544672236986482
KLHL13	6.381255625	3.03159132373702	-1.07376504483242	2.49474185134907e-11	1.70610393379853e-10
ZNF547	0.67688840625	0.610300157923875	-0.149399042862572	0.0744895236658664	0.0955511544069784
BPGM	15.4503521875	16.1737155017301	0.0660114151201627	0.629248332104396	0.658379923526791
GAPDHP65	0.5164393071875	0.992820010449827	0.942933382401633	1.91105188809944e-06	5.52445460144676e-06
AP2S1	26.503005	34.2545323529412	0.370138942827336	0.000942240041038285	0.00172004721069287
DCST1	0.0374163894375	0.132700800262976	1.82643481609632	2.5754876320412e-07	8.61210334810993e-07
CHST11	1.652544528125	4.09752379930796	1.31006318288757	3.76912950476127e-08	1.44986198126938e-07
DOCK7	3.1874199375	2.26511443252595	-0.492805168017528	1.24057980922426e-08	5.1746622991666e-08
MPV17L	3.78010253125	5.09594582775086	0.430924574622034	0.727624058943262	0.75117583254661
SCARA5	0.691490853125	0.137426759467128	-2.33104721764036	1.28513496414002e-10	7.60860511722261e-10
HAPLN3	0.72995305	1.03882033719723	0.509070584248967	0.427232935816668	0.461563594523477
HSD17B10	79.816460625	75.2649449134948	-0.0847082277989015	0.0135822538716884	0.0200674169335514
IL9RP3	0.03409229284375	0.110004072422145	1.69003939935047	7.88374720730193e-09	3.40075067375087e-08
DXO	6.51881053125	7.39820820415225	0.182567158069442	0.11208864603733	0.138322558392223
AC126773.1	0.0658658425	0.1049245016609	0.671749217009764	0.769014010825501	0.789847429427326
AC009549.1	0.25405263625	2.23000420385121	3.13384708995348	2.83523041208887e-13	2.89857066597596e-12
TBC1D23	6.35423059375	6.17609	-0.0410236699318642	0.269122301016927	0.30456250163213
GPR137C	0.1595681409375	0.203990711069204	0.354330824416485	0.35526870683924	0.390944151511885
RPL4P6	0.1649919678125	0.15853839	-0.0575635618508072	0.534402766546929	0.566873015647807
DNAJB9	21.65048040625	23.4286873010381	0.113877085385337	0.623557449213101	0.652951028044209
ANKLE1	0.0607977053125	0.152937848785467	1.33085670829837	1.05690243101277e-07	3.76178976371582e-07
IGKV2D-40	0.93429322875	0.855783775570934	-0.12662908431081	0.00947016448694457	0.0144111326806173
DUSP8P5	0.617462578125	0.602820362456747	-0.0346235534694401	0.779450321385714	0.799489092467791
AC103706.1	0.336315884375	1.05814216678201	1.65364464906377	1.23502125528764e-11	8.97064568045439e-11
AC005920.4	0.4799438471875	0.265006137577855	-0.856839849169785	5.00079205966618e-05	0.000114221873405809
SGSM1	1.56324075625	0.534687515391003	-1.54777209009206	2.73982646481093e-15	4.55326198133203e-14
AC126615.1	0.108153293125	0.254275460519031	1.2333146437718	4.69494920881264e-06	1.27000094929615e-05
AL157400.2	0.1396586840625	0.243233709965398	0.800437902894661	0.0170232629747593	0.0247331349195494
TRERF1	1.751859821875	1.20961651892734	-0.53433759306095	1.62002009680527e-07	5.61683203132343e-07
CRAT	34.848795	27.6167827370242	-0.335563511284768	0.00215247805058406	0.00367667869799532
CSNK1G3	4.8954246875	4.76259281418685	-0.0396868134689572	0.152059150930432	0.18219566395703
RAD51	0.2144851709375	0.711453139965398	1.7298908302081	4.45724495149137e-14	5.51615258470402e-13
PDAP1	28.087785	46.5756059861592	0.729631681754766	1.78173268516621e-13	1.90987572940004e-12
C5orf22	5.1684784375	4.58668237716263	-0.172288618313044	0.00135132911980993	0.00239829994661626
ADRA2A	2.215200725	0.802869796217993	-1.46419948530837	7.36509447154083e-09	3.19072291463087e-08
DPM1	19.3711403125	20.3812482283737	0.0733335276253992	0.47793743445023	0.511541867883078
L2HGDH	4.85530321875	2.34498915467128	-1.04998014582501	2.08034323784015e-12	1.74968898728999e-11
CELF1	10.25708603125	10.9374106851211	0.0926503066953823	0.103733721931107	0.128904618870144
AGBL5-IT1	1.20912615625	1.53078084813149	0.340302977920273	0.363688760493502	0.3991763170716
AC092903.2	0.280860640625	0.296435267439446	0.0778626363090653	0.79799125081749	0.816726375474806
TRBV28	1.53395000625	3.76321755304498	1.294715230574	0.000205037354083512	0.000420558707990708
GIN1	1.7206404375	1.40902102871972	-0.288252505576087	8.582556442324e-05	0.000188344167041985
PSD	0.510592346875	0.641685150865052	0.329693684674698	0.0722329964193926	0.0928830019115617
PKD1	3.04915409375	4.00409565640138	0.393067379019566	0.000335454244331178	0.000663019329558439
IL17RA	2.93213628125	3.76335826297578	0.360068477855568	0.00035670764743481	0.000701950599292344
SUGP2	7.49885059375	6.54129412802768	-0.197093393243903	0.0791753703869568	0.100929304554063
NEMF	3.3190220625	2.57337060761246	-0.367098975655586	0.000109145242732648	0.000235222045643498
ERI1	1.55447015625	2.34771927958477	0.594836994361627	7.16760575968141e-08	2.62337456708459e-07
HERPUD2	8.3015189375	10.0291426955017	0.272751050596385	0.000479577385840295	0.000922630251477765
EPHX2	47.63128125	15.8377726366782	-1.58853990215601	5.47707849269714e-17	1.49826566737729e-15
AL360181.1	0.3010685459375	0.438471545017301	0.5423912300649	0.679488833855937	0.706033362858113
AC016735.1	0.145466289375	0.491702119273356	1.75709971422755	0.000133142331983081	0.000282775532220817
PSMA4	9.5511613125	11.9368987093426	0.321679998694402	4.20085948480279e-05	9.71047868569296e-05
CARMIL1	8.79349153125	6.01139222456747	-0.548736959089719	2.12244569763394e-08	8.51868844285509e-08
IDNK	10.968505625	3.83062555086505	-1.5177150707047	9.43147208600881e-17	2.38516965122486e-15
ZNF138	2.537978875	2.70910209480969	0.0941347028690966	0.619303961400596	0.648773660307947
MAGI1	5.1794735625	2.67450490276817	-0.953533622644525	3.71827467885323e-15	5.96841141806049e-14
LRRC75B	6.90224809375	20.8206758364706	1.59287866318203	6.61383100840372e-09	2.88334332896938e-08
CTNNAL1	18.040469375	9.00834667820069	-1.00190262053347	1.29132198052982e-12	1.14077097264791e-11
TMOD3	7.32716503125	6.0341588650519	-0.280102430447513	0.000167945382681782	0.000349966700614257
CTSF	48.153003125	45.1040320096886	-0.0943693695556824	0.0354854409972258	0.0485175493233751
SYAP1	13.524249375	12.3410562733564	-0.132082643273483	0.00180520884044536	0.00312479685177882
CETN2	36.3556909375	56.0374136678201	0.624209157570272	8.01263378887366e-08	2.91096720308144e-07
RANP1	0.1794093740625	0.269180706262976	0.585319734941004	0.00680974226562526	0.0106364026073857
LINC01402	0.2089829428125	0.407965090069204	0.965060510453491	0.170923832020314	0.202244617727248
AC006441.1	0.07015388	0.136879997439446	0.964316835666268	0.0394409830157103	0.0534103692927487
FAM200A	3.77784665625	4.29222516470588	0.184161616478966	0.322831694467873	0.358624362608604
NFYC	10.0002731875	8.85121865051903	-0.176091405448259	0.0278685879859605	0.0388998673984013
ATP5MPL	14.34835196875	17.8437355709343	0.314532633341392	0.0125521250215416	0.0186802867863678
A1CF	4.0288148665625	0.768658820480969	-2.38994022596358	4.20826146040706e-10	2.2681925150526e-09
AL008718.3	0.0734616834375	0.126409146885813	0.783036997635985	0.045393415399706	0.0607453327226313
VAC14	7.32384034375	11.9486998546713	0.706181399695237	9.87834467909622e-14	1.13071492719867e-12
CCNT2	2.81926821875	4.07945412318339	0.533055377144207	5.97385478514894e-05	0.000134707317196641
AL121895.2	1.281068184375	3.55689791176471	1.47327230288361	2.38263727663276e-08	9.47695370261182e-08
WDR70	2.5834039375	2.94600419688581	0.189486246729467	0.00264608800096674	0.00444493715499072
AC006001.4	10.90252478125	17.2749801903114	0.664021786592842	5.16792668122208e-06	1.38725629627218e-05
AC147651.3	0.6184917	2.08812948951557	1.75538503953687	2.57001964417633e-05	6.1371158378597e-05
AC024257.2	0.252781985625	0.183227289480969	-0.464259262922129	0.0324538991888437	0.0447630910309524
AL590729.1	0.1362834775	0.106265943910035	-0.358931349482186	0.0224375802712734	0.0319013145977072
IDS	11.734067375	10.0599291072664	-0.222083042404835	0.00014408165742791	0.000303848571141026
AC000078.1	0.1495480346875	0.206650541211073	0.466584190944502	0.526046953331874	0.559081396811771
RPL9P7	0.40103713375	0.625939723183391	0.642287906838115	1.36709379090396e-05	3.42400839210767e-05
PIN1	9.45675178125	10.1637163148789	0.104011378417433	0.148643232107828	0.178421926755693
ABCA9	0.46816658125	0.324028794955017	-0.530899930904057	9.61249027246332e-12	7.14170706845295e-11
CACNA2D4	0.270817771875	0.566696018477509	1.06525265032285	1.7296994374522e-06	5.0390861560572e-06
UBA6-AS1	1.639867915625	1.93603096747405	0.239522412612049	0.0138899774167198	0.0204796325022852
ZNF25	3.47608778125	2.74482635121107	-0.340749633417751	0.000163945144341709	0.000342405700215893
AC012313.1	2.25891453125	2.16693526574394	-0.0599736301453699	0.380899630183316	0.415898064809654
ECSCR	3.700444625	1.21001399391003	-1.61267489494757	8.0937511589731e-16	1.54620727629025e-14
TPRG1	0.0613502125	0.118898948764706	0.954595713568069	0.000742262107156855	0.00137960135843323
AC006128.1	1.01707781875	2.12086987785467	1.0602260426002	5.07855266169982e-05	0.000115842362726059
KTI12	4.10729328125	5.75283812110727	0.486085908227451	7.66364207918336e-08	2.79474477604669e-07
SNX19	14.21630725	10.8975891695502	-0.383537758472864	3.36324132655131e-07	1.10293357627246e-06
RPL7P9	6.1385255625	8.48945351557093	0.467779516978965	0.101200674978634	0.126075894434266
RNA5SP474	0.22637655625	0.256380890311419	0.179564173610115	0.987491797177158	0.989147611393398
GAPDHP35	0.924581190625	2.75854048788927	1.57703323720233	1.04669110125525e-05	2.6761149116304e-05
RPL23AP10	0.11246812375	0.132082554394464	0.231923762564736	0.4076487209174	0.442395035029081
ANGPTL4	5.801452875	19.6718076778547	1.76164338656843	0.753398295869532	0.775249652402433
URM1	11.44889678125	16.2270357889273	0.503190898669933	7.66358756992115e-11	4.74609907699544e-10
MIR378H	0.43813794375	0.667299866089965	0.606950053570938	0.436492659185954	0.47083096217789
S1PR3	4.4353446875	1.11663023245675	-1.98989470386873	6.98150389887935e-16	1.35838187215608e-14
AL031710.1	10.33223590625	1.90106601432526	-2.44227195323865	2.39006457116445e-17	7.49327620091459e-16
CDH24	1.355621015625	2.54704084809689	0.909868189374241	4.24341378181771e-07	1.36643611333795e-06
TRMU	2.60745240625	2.73683177301038	0.0698658386418718	0.954376685781218	0.958452809569824
AP000866.6	0.2920220815625	0.460218644117647	0.656241966231252	0.0228810218064165	0.032469309121294
CARNS1	0.2888324625	0.210126298269896	-0.458976165716407	1.26666480857433e-06	3.78646094994839e-06
ANKRD7	0.387090946875	0.606076095961938	0.646826375969125	0.000660165372475262	0.00123865204009851
SLC22A2	40.50598025	31.0363723374394	-0.384174982256335	0.00114182094925637	0.00205318049520851
OVOL2	1.4761967	0.790260943359862	-0.901483956679146	2.38976498099664e-07	8.03896742340137e-07
AL137784.1	1.09324070625	1.37425035391003	0.330033766937735	0.0640477662878968	0.0831657724275281
DISP2	0.0467396228125	0.133805011640138	1.51741415607746	0.00062703102795711	0.00118011468076771
ZNF573	0.464876525	0.330244170622837	-0.493314479870948	9.80870776739078e-06	2.5174392450376e-05
SP3	5.8834158125	5.56806881626298	-0.0794769611438997	0.118577802949543	0.145405002973301
AC092718.7	0.11503791728125	0.185765268546713	0.691371332951712	0.0412877038907558	0.0556497558617857
RPL9P21	0.081396379375	0.121429001903114	0.577076505724877	0.314086697074437	0.349876941106556
BNIP3	17.4012	19.9468746747405	0.196975920303084	0.306411054410914	0.342223523781932
LINC01659	0.8950911328125	1.33530699176471	0.57706497917333	0.943181203574776	0.948379828626424
CNGA1	2.11804263125	0.322973151214533	-2.7132454840479	2.32257484364516e-17	7.29202723992741e-16
AL050343.2	0.110860715	0.208996610311419	0.914731326135576	0.0259168415943336	0.0364239810364059
TOP2B	23.695694375	18.6922566089965	-0.342184190204692	4.34857991806743e-06	1.18253767137112e-05
HCG18	1.95230734375	1.55586175882353	-0.327466308438968	0.0954817305265334	0.11953739392965
AFF2	0.0795662034375	0.373382436951557	2.23042640166564	8.37278679125476e-10	4.29182992688089e-09
MIR5195	0.4192627796875	0.393025591384083	-0.0932315048467711	0.2139430363117	0.247748883093074
LAMP3	0.5439663909375	0.750108754083045	0.463582262024144	0.694724943947127	0.720070594891599
AP003390.1	0.182210015	0.318125577889273	0.803994114231814	0.0193932047845286	0.0278795450635731
CAMK2G	7.079616625	4.51330518685121	-0.649486901705146	5.13407864040757e-13	4.94029343443311e-12
ZNF366	1.264008809375	0.204202956128028	-2.62993086171897	1.01215924390361e-18	5.9709341177668e-17
TPK1	0.81259959375	7.17911516020761	3.14318949163591	2.16888764207706e-17	6.91759358626685e-16
SH3RF3	1.374215428125	3.44928908650519	1.32769086162218	1.00319752613865e-08	4.24945858954438e-08
TEKT4P2	0.703154359375	1.61829396688581	1.20256036489855	1.87885922169721e-05	4.58421739454393e-05
WDR66	0.585162259375	0.820450716885813	0.487579951624932	0.333757082664561	0.369553792111752
BCOR	6.14207796875	3.52549484532872	-0.800901055073073	1.8443902387679e-11	1.29417642690435e-10
EXOSC3	3.255145375	3.60023941522491	0.145370873004078	0.0476673306119759	0.0635152525028034
EIF4E	2.05902759375	1.44611999307958	-0.509775898014353	9.93760477782616e-13	8.99103063464149e-12
TPT1-AS1	0.909185196875	1.68087241349481	0.886564121200535	7.44341572277596e-05	0.00016503342132663
TG	1.14542209875	0.441958182733564	-1.3738975668641	4.09297304063933e-05	9.48490072523077e-05
TINAG	27.36020461875	20.4137871531142	-0.422535164658307	0.334761991943637	0.370517992385088
NRGN	8.76474859375	2.9384550982699	-1.57665485654376	2.48975526926845e-17	7.77274868879104e-16
CBX6	16.277797125	20.2080048615917	0.312021418487514	0.00380732387798617	0.00622619707569757
TRMT112P6	0.1961901621875	0.36550266716263	0.89762923343481	0.000327645046794946	0.000648861076006513
AC009120.2	1.010139334375	2.97165747681661	1.55671352960756	8.87037009988766e-07	2.71854950523873e-06
DEFB131B	0.367794514375	0.342932910138408	-0.100973600638157	0.161592609999982	0.192470844362214
MST1P2	3.31080374375	2.87290065508651	-0.204673388544851	0.0161328652578977	0.0235276273947818
STYXL1	10.3273126875	16.3999355951557	0.667225255759941	2.02628426615254e-08	8.16684192829497e-08
TYRO3	4.07945429875	0.636365736228374	-2.68044811438818	2.9325557232602e-10	1.63393695868969e-09
SLAMF1	0.278301233125	0.339206148034602	0.285515017537443	0.269992974201328	0.305469680028068
RMST	0.1996536328125	0.195174211688581	-0.0327368802545092	0.0026066107390106	0.00438495449915148
CCDC61	3.880131	4.8703784183391	0.327928509946936	0.00857069737105377	0.0131417359689491
BCYRN1	0.0992268915625	0.176867290442907	0.833864198257522	0.011927007351214	0.0178243842788291
GPN1	8.6960695	11.3857557958478	0.388794686227653	8.60168735089424e-07	2.64427114766085e-06
GATA2-AS1	1.42910968125	0.57674438467128	-1.30911268693481	6.84189322269537e-13	6.43516450643556e-12
SH3BP5	4.9619425625	1.40303678615917	-1.82235219984444	2.85633121271568e-16	6.1774450875396e-15
LNPK	3.07644940625	3.53662823217993	0.201108305050417	0.138746779316746	0.167598648116627
SLC30A9	18.79288125	11.087555200692	-0.761244984825474	5.7296808065694e-16	1.14712984481525e-14
PPFIBP2	4.91086234375	3.01342888754325	-0.70457036322545	6.44407958401626e-14	7.71161294236662e-13
MFAP2	1.312301003125	1.13301137672664	-0.211936322046865	6.4483122819223e-05	0.000144638772445026
CAPN12	0.862847009375	3.61224221685121	2.06571795092347	1.7306060586958e-09	8.39587043796165e-09
NOA1	6.62465478125	7.88803191349481	0.251820112657125	0.000223685103722672	0.000455552552066914
AC132938.1	0.382173431875	0.614696049619377	0.685645725733521	0.93998225512304	0.945468526835211
AC073073.2	0.52598153125	0.586379649377163	0.156822891664657	0.679954430932762	0.706351120313335
CDC16	13.8032053125	17.9066012041522	0.375488208425239	3.09750568723989e-06	8.63792180230423e-06
AC007537.1	1.080985575	1.18691314591696	0.134867096109821	0.486696942806978	0.520337786611398
AC012640.1	0.030714885625	0.373468506608997	3.60397667417007	1.20407896830715e-05	3.05448840083702e-05
AC009686.2	0.577141646875	0.222991109896194	-1.3719392458635	3.69820201399209e-14	4.68067767116441e-13
ZC2HC1C	1.9326331875	1.93474444740484	0.0015751782137019	0.991190876385532	0.992223366881767
KANK3	4.62426153125	2.62005834878893	-0.819624052691003	4.83830223741965e-09	2.16217133751894e-08
AC009113.1	2.12992144375	3.33911817716263	0.648666932151454	0.00086435938443517	0.00158916448795297
TMEM72	66.70399	3.57540860418339	-4.22159303074311	1.04089964147713e-19	1.20455522385178e-17
AL078605.1	0.116034239375	0.108473379238754	-0.0972095483186641	0.0750325680726475	0.0961919176445524
Z97989.1	0.749494159375	0.814737952733564	0.120418878810172	0.970375519220937	0.97323759421637
SERPINB8	1.191404384375	1.65950598823529	0.478090661980674	0.00152059670783479	0.00267061970864302
GUCY2C	0.454338865625	0.530585890276817	0.223817587386374	0.754923322674995	0.776710453691419
TMEM161B	1.5754780125	1.69338526816609	0.104120623183803	0.453391863579184	0.487181349571741
AC022613.1	2.0555208375	1.73461915285121	-0.244885052757807	4.7001757761865e-05	0.000107782215597351
DHFRP1	0.3713850475	0.294453324636678	-0.334876768538911	0.00618849500297713	0.00973900356360296
TNNT1	0.06019689525	2.15818274201384	5.16398413893778	4.01722825318531e-05	9.32305712727372e-05
G0S2	55.50866875	26.2422837013841	-1.08081981961217	2.43642251796739e-12	2.02299950843851e-11
CEP192	1.95686171875	2.20650901072664	0.173223827059287	0.54368813944828	0.576057664839909
AL671883.2	1.406930053125	2.47444291557093	0.814553154787479	1.64534285373846e-06	4.81682292664651e-06
HMGCLL1	0.2359915521875	0.228479413975779	-0.0466710320845638	0.000150564689233852	0.000316283152075255
NME4	14.29801371875	23.9182696193772	0.742298279120914	4.24341378181771e-07	1.36643611333795e-06
DPY19L2	2.214227878125	3.44687020384083	0.638483267979963	0.321850174138938	0.357713802936237
AC091965.1	0.5571343375	0.106338565916955	-2.38936031996057	1.00169326469832e-16	2.51595752609397e-15
IL4R	5.38036125	12.1171174152249	1.17127158464436	3.01986152187754e-12	2.45577627733846e-11
AC092645.1	0.2788610546875	1.17498521814879	2.07502423819833	0.00016132609538378	0.000337354741162077
CAPN1	29.8826103125	48.9096160899654	0.710811964208829	6.08157039906789e-09	2.67185351879542e-08
ATP2A2	15.75627846875	22.4900249273356	0.513358440385204	5.39248789633726e-05	0.000122522779577243
MCM8	1.481004059375	1.60343945110727	0.114594280923365	0.863724788943289	0.87625230688087
AFMID	23.40875653125	13.1425601439446	-0.832801963704281	2.26662082941326e-11	1.56413113307903e-10
THY1	62.4328384375	8.71058401107266	-2.84146370344385	2.9537009738529e-18	1.37154732405611e-16
PRKCSH	49.94521625	72.3723983737024	0.535093078980176	6.8923544886003e-13	6.47436086959339e-12
NR6A1	0.707798853125	0.836354540899654	0.240775223901422	0.36157213293445	0.397267428257203
RN7SL4P	0.3773198246875	0.41873880200692	0.150262707648236	0.997597176687896	0.997823187773092
PRPS1P2	0.74188373125	0.63317607349481	-0.22858636413584	0.0141246184565709	0.020800873261412
HLA-K	3.0911206975	5.95881024377163	0.946894318550126	0.0592985404454108	0.0775455945725308
SH3RF2	0.454822131875	1.33078881453287	1.54890728200834	1.49948015987181e-11	1.07467606918439e-10
CXCL16	18.95754175	57.5403995190311	1.60180333799261	2.32548867261258e-14	3.10763459073494e-13
RPS11	453.90209375	658.053760207612	0.535824307730785	1.82545034608563e-07	6.27495007768751e-07
C1QB	19.952038125	104.280278802076	2.38585831301366	2.08744370002958e-11	1.45181775021252e-10
NPPA	0.0446491378125	0.110221026259516	1.30369524329022	0.000707218484268007	0.00131968342404185
FAAP100	6.95311859375	13.0889692422145	0.912619387620138	7.50011908693521e-15	1.1088637603915e-13
C12orf76	1.476932871875	1.94466095467128	0.396914392322869	2.3095353571479e-05	5.55711517516221e-05
ASCL5	0.03453975921875	0.110978176249135	1.68394606908871	5.91713483521851e-07	1.86172855890156e-06
OXR1	6.478290875	12.5270578626298	0.951362467686809	0.000731510726886758	0.00136110628810321
NOP14	9.92862634375	8.53123379238754	-0.218839730131704	4.46318230188775e-05	0.000102706630316111
AC090616.6	0.122537014375	0.358026111695502	1.54684720503977	2.10947193229591e-09	1.00529663905857e-08
AC006480.1	0.0849791634375	0.127679553633218	0.587346466555506	0.090361581542941	0.113784654295199
AC060780.3	0.77690414375	2.75911612629758	1.82839766680294	1.98001777396333e-06	5.70963246678558e-06
ATP2B1	4.91530575	5.58295150588235	0.183746864501615	0.613652431891406	0.643524206580431
CNIH1	12.17170003125	11.6661316228374	-0.061204427988788	0.322831694467873	0.358624362608604
SEC11C	8.8564263125	7.42773391349481	-0.253802535296186	6.61423818535751e-05	0.000148000107927675
SNX30	6.444951625	4.95399573771626	-0.379576902610134	0.0237368876349838	0.0335726934270186
ADPRH	2.95691096875	2.82224760519031	-0.0672462392849966	0.156706261451725	0.187267404534231
UBA52P5	0.2098160715625	0.335853731903114	0.678707869592148	0.0475649195508346	0.0633908950050301
AC007036.2	0.1622686840625	0.136973477958478	-0.244488031075445	0.220511752369842	0.254515470633453
TAF1B	3.7343923125	2.9797538349481	-0.325680345376051	0.000121435335420154	0.000259884316304383
SLC27A3	2.92314715625	7.18030865605536	1.29652340301574	2.06398163245061e-10	1.17881617628051e-09
OR7E7P	0.23998050125	0.535693816020761	1.15849145225702	5.28833476312238e-07	1.67509405659636e-06
MTTP	2.683235425	0.113837628910035	-4.55892421815981	9.55217518226938e-19	5.70626292037027e-17
RF01233	0.171935263541667	0.220321181707036	0.357742733874681	0.152623590990558	0.18283516720296
PRELP	11.97811621875	4.14011762411765	-1.53265737381322	8.97209963837894e-13	8.20744450945249e-12
ERCC5	2.873626875	5.00618551557093	0.800839006595996	3.21062883329711e-10	1.77101395314115e-09
AC092894.1	1.388704759375	3.80299308650519	1.4533954034	2.19573170929275e-06	6.2780823024511e-06
TMEM246	3.83219584375	8.74068986114187	1.18957585763256	1.54152761426493e-11	1.09981874945441e-10
RPS27L	6.2679315	9.52508602768166	0.603742709453576	8.91054643801865e-09	3.80065241064311e-08
ATMIN	10.2180965625	8.81263693771626	-0.213480799171692	0.000265854182168861	0.000535219508924158
TNFRSF25	1.319600321875	1.76668479653979	0.420943629177095	0.65657699226562	0.684091696994768
AC105020.5	0.405183035625	0.823220925259516	1.02270588218834	0.000197052702462714	0.000405385490441723
LACTB	5.4434981875	5.87801273010381	0.110794406289732	0.359463244469454	0.395087821606581
RPP25L	21.402451875	21.1495678408304	-0.0171478975466854	0.322831694467873	0.358624362608604
CROT	7.55438178125	5.76682629757785	-0.389536128471749	6.716930691227e-07	2.10021670771241e-06
SEC23B	23.7247609375	20.9127987889273	-0.182007397275285	0.00141880447818741	0.002504779183816
TCEAL4	33.50257	36.215761349481	0.112345935100588	0.11763314256294	0.144406850878571
CHUK	5.4076790625	4.06663941176471	-0.411172459468066	1.86419049772722e-09	8.98564044524923e-09
PHACTR1	2.92397431875	0.907706620415225	-1.68763265522759	1.11543153783363e-13	1.25980497091143e-12
KIAA0895L	2.702025290625	7.19107285017301	1.41216584703162	2.80662080173122e-07	9.33133868541895e-07
ABO	9.969077	4.15100197320761	-1.26400031926731	1.55101172891909e-07	5.39025349753123e-07
C1QTNF6	0.872839921875	2.70342122941176	1.63099732655002	7.09774319970426e-13	6.6447021576901e-12
AF064860.1	0.0314157528125	0.131940076920415	2.07032279434513	0.00021511846887839	0.000439563975004073
LNP1	2.543805046875	11.3542649851211	2.15817430249902	1.45280117564927e-07	5.06886572776256e-07
UGDH-AS1	1.42161896875	0.845341897923875	-0.749927975066441	2.40541719217061e-13	2.50433048509406e-12
OIP5-AS1	9.70718984375	11.2892262041522	0.217820990894017	0.0322808092144396	0.044546589627693
PRDM15	0.5096237625	0.570168247058824	0.161955148662616	0.145841656578954	0.175316154639942
LINC02303	2.0279426196875	1.61291765487889	-0.330344046377114	3.61397602442706e-13	3.58526535313785e-12
ZNF625	0.1520430603125	0.166051324058824	0.127149257563977	0.991190848421774	0.992223366881767
C12orf65	2.878640125	3.84879952249135	0.419021084792831	3.72606391961058e-06	1.02485304648025e-05
RNF123	6.1844579375	5.13440540276817	-0.268449936910283	0.000183412287064047	0.000379371306473576
AL391883.1	1.020326030625	0.378454182318339	-1.43083966294041	1.1590897639104e-08	4.85675091027708e-08
SKIV2L	8.97484909375	10.4998343529412	0.226406981610695	7.76268216329456e-05	0.000171612886432586
ZNF141	1.514133621875	1.15417598847751	-0.391629305831939	0.0344453299357107	0.047209346286911
EIF5AP3	0.0333873809375	0.13010277366782	1.96227688807667	0.00293152377392512	0.00488358983833788
PRR11	0.30477678125	0.917920303633218	1.59061590185976	2.93107769416492e-08	1.15113024651967e-07
IST1	19.457511875	22.6139639480969	0.216886663241177	0.000118488478900832	0.000254193035925953
C2orf16	0.235223075	0.261641017785467	0.153559138502866	0.735174285023751	0.75847447824309
NUGGC	2.92221691875	0.205712369128028	-3.82836282631246	1.67262034074459e-16	3.87143861173067e-15
MOCS2	13.0513745	8.32988218685121	-0.647833755432005	5.28593735021556e-15	8.13048526456608e-14
PPP1R7	14.4131025	17.5285405397924	0.282324962491909	8.72691642646167e-05	0.000191265278903403
AC117394.2	0.0807627646875	0.246273616089965	1.60849987331867	5.80895765166344e-07	1.82873367005721e-06
CPQ	30.423488125	17.0727133723183	-0.83349320633383	2.78431580189327e-15	4.61332325106799e-14
RHOQ	11.76899115625	17.1859302698962	0.546237289384698	1.12706038580724e-10	6.75838733247353e-10
VEPH1	8.92552078125	4.42484774775087	-1.0123085340358	1.52036153807932e-11	1.08787798886912e-10
ZNF624	0.833000590625	0.863847526193772	0.052459172795435	0.954376677514114	0.958452809569824
AC010501.1	0.90939868125	0.0707100045086505	-3.68492665557096	1.52075202052839e-20	3.26341571939214e-18
TCAP	0.52893029375	0.804898795432526	0.605729790156915	0.0423049483615618	0.0568913527400584
UBL4A	18.2306534375	20.1908770138408	0.14733730461935	0.130383120225384	0.158552932787283
TICRR	0.038023029375	0.1538109283391	2.01621262686841	3.56001470620963e-10	1.95059506820405e-09
PIK3R3	5.57153453125	3.74206866747405	-0.57423870186388	8.47921094554061e-10	4.33833332243713e-09
TMEM138	3.09316559375	4.2777904567474	0.467781744571001	6.25509231971204e-10	3.28243840319552e-09
RHOA	173.570609375	201.437483564014	0.21480948794151	0.011927007351214	0.0178243842788291
AC104779.1	0.32327214375	0.255597205605536	-0.338877132614626	0.0077789582498498	0.0120236583354147
AL138995.1	0.53236930625	0.428056376262976	-0.314626578821457	0.00169753940410236	0.00295299463995898
TMEM67	1.33350156875	1.62117440553633	0.281819781878929	0.0840981806013355	0.106657223194361
ERG28	15.775064375	16.8636338200692	0.0962695529118176	0.315034134083196	0.350808578046294
AC087477.4	0.0374397065625	0.338296460484429	3.17564704982562	4.54228870987221e-06	1.2318798448381e-05
SIVA1	8.6049366875	8.33614752249135	-0.045783768577925	0.212909214414117	0.246603383440509
SYTL2	5.9717225	12.0777931657439	1.01613784036709	6.4927159371103e-06	1.7153777236188e-05
RNF6	7.3669024375	6.31423789965398	-0.222449518964653	0.00029188929820224	0.000583171757946679
AL022069.2	0.61712818	0.276246069716263	-1.15961623530518	3.09438308172747e-05	7.30566145556057e-05
PTMAP8	0.16540838375	0.205544415224913	0.313417813886408	0.268755698687024	0.304287839774577
TRIM10	1.51601830840625	1.31028944140138	-0.210401639911739	0.246315442556232	0.281169149469172
NSD1	5.4973925	4.17303482041522	-0.397650529140142	6.7867968367063e-07	2.12026740467765e-06
FOXD4	0.23319292625	0.568457977128028	1.28552967678099	1.14807717862796e-05	2.91912456910316e-05
ZNF184	3.51469921875	2.4713904	-0.508078303523027	4.95652183071881e-09	2.21053272849834e-08
BLOC1S2	9.045709375	12.8652626055363	0.508175355429892	4.61003752631919e-09	2.07062912912483e-08
AP006284.1	1.5382133728125	5.71186114602076	1.89270526802528	5.12231505377747e-05	0.000116756243821433
AL050341.2	5.35569315625	5.45559164602076	0.0266623552037903	0.854265163262073	0.867292402902099
TDGF1	4.241584759375	0.454142840280277	-3.22338535066583	9.27223642809148e-17	2.35322451903497e-15
GIMAP5	0.382301465625	0.142688688107266	-1.42183976382717	2.51368434376505e-14	3.31503371421473e-13
H3F3C	0.242101979375	0.261787028304498	0.112778738140818	0.380899630183316	0.415898064809654
SNX18	10.53946234375	4.05531756816609	-1.3779144716463	6.41539780343737e-18	2.55955844132448e-16
EFCAB7	1.20049155	1.31877514131488	0.135573349037121	0.267386655278884	0.302877427439613
APOBEC3H	0.192293349375	0.695589947266436	1.85492821609022	3.18956383870431e-11	2.12923375194447e-10
C17orf82	0.402577966875	0.500904689204152	0.315267901802686	0.193667456236677	0.226237079710336
KIF13A	4.658741625	3.43421951487889	-0.439958061256977	2.58292365704422e-08	1.02239186231462e-07
ZNF470	1.001428634375	0.645057671557093	-0.634559556902733	8.47921094554061e-10	4.33833332243713e-09
SLC2A2	8.7844023421875	7.19431181970588	-0.288087443121484	0.109839516968933	0.135813218298015
KXD1	9.5860685625	14.5263850449827	0.599664562904934	2.48722015010058e-15	4.19336590218712e-14
RNA5SP311	0.374410909375	1.06558773211073	1.50895500108536	0.00571932211192524	0.00906714794433249
CYB561D2	6.430182984375	6.99076472972318	0.120590489643505	0.0991276530993873	0.123667580090069
Z97633.1	0.1998319678125	0.329643112802768	0.722117545087433	2.83656105243512e-06	7.95439088327499e-06
DENND4B	5.29337171875	6.17265139792388	0.221703348554836	0.0103329885460482	0.0156228227534923
HS6ST3	0.551606840625	0.132499043851211	-2.05765839937521	1.17287174147681e-19	1.28975045282895e-17
AC010185.1	0.23373131375	0.0932853070242215	-1.32512925838736	8.53447506984915e-13	7.84681790635922e-12
GIT2	1.725778678125	2.04554283114187	0.245236287330149	0.108950810315605	0.134796516115635
TCTEX1D1	0.1089662183125	0.150788894681661	0.468649240484251	0.148079286330677	0.177793720160602
RNU1-122P	0.321156830625	0.345427249723183	0.105103916071575	0.733195297747479	0.756538708095445
AF213884.3	0.07587758875	0.115548268512111	0.606749902819136	0.180321360042587	0.212273275512425
NARS	51.0508315625	51.0431411418685	-0.000217347438531412	0.427232935816668	0.461563594523477
DYRK1A	6.77507825	5.42415444290657	-0.320839352062275	1.41802771773289e-05	3.54034413702136e-05
EIF6	71.4025125	91.2426040138408	0.353732780496178	0.00266361021636124	0.00447199214677041
LIMD2	1.8621407625	3.73073042491349	1.00249598479723	3.34896984841329e-05	7.85632355757578e-05
MVB12B	2.3268981875	1.78658744948097	-0.381201555215287	8.44045492693079e-05	0.000185557365476379
PALLD	14.163143125	10.6038153401384	-0.417558016176658	3.91898259439876e-05	9.10844082902164e-05
RNU6-50P	0.210763728125	0.404143405882353	0.939240704061902	0.0488361194692291	0.0649668822526856
CALCA	8.9181313375	0.059143361183391	-7.23638140042044	1.0306979992713e-20	2.32464468141771e-18
RF00190	0.1648522540625	0.360253232370242	1.12783776159003	0.104084089691662	0.12931819193113
CKMT2-AS1	1.780147146875	1.48611828961938	-0.260447545487936	0.00770219136956624	0.011915835083749
AP002414.2	0.09213700409375	0.273499895868512	1.56968769026315	0.0158541871225422	0.0231502343905365
AC113398.1	0.209275341875	0.349757454982699	0.740952474073955	0.00136490761407868	0.00242006682127235
RPL39P40	0.65994415125	3.39801596425606	2.36427678593187	4.03123490538412e-08	1.54370036579531e-07
AL136116.3	2.59034990625	2.12095653114187	-0.288431938079495	0.0010412965940337	0.00188592089625753
GPR65	0.463894665625	1.02327669858131	1.14132714731835	2.78150764722097e-06	7.81686758124922e-06
PRC1	0.749843846875	1.62487014394464	1.1156623313986	2.62243148316853e-06	7.40843597552071e-06
AC055876.4	0.106179054375	0.139010077197232	0.388690273339271	0.44660792237231	0.48070975934722
USP40	6.39151190625	9.26405326885813	0.535486309209342	8.30057880189007e-05	0.000182682159970304
PARVB	3.15170325	4.16383496885813	0.401781185798545	0.0347891015156353	0.0476480053786149
LRRC42	8.938369	9.21302502768166	0.0436633278915814	0.943188046548706	0.948379828626424
CHCHD2P2	3.3868949	3.84832605916955	0.184267821558662	0.409912858573498	0.444568442183027
AC087071.2	0.357927846875	0.227987376574394	-0.650714844084904	0.000543913094620357	0.00103576386063528
AP001528.1	0.6390144125	0.759317041868512	0.248853917453993	0.145841656578954	0.175316154639942
SCML2P2	0.3001081321875	0.395137757093426	0.396873295619806	0.578704018114849	0.610058420965923
TPSG1	0.819874053125	0.621966453937716	-0.398565533772566	3.11779334549724e-09	1.4419875772238e-08
CKS2	9.4500890625	20.49103	1.11659267332137	1.10453100081444e-07	3.91932071135039e-07
ERAP2	3.83346296875	6.02501030865052	0.652315466284187	0.0108211234552798	0.0162917574914549
AL352984.1	0.0185271834375	0.14016577550173	2.91941864725742	0.000313837256265662	0.000623303520104226
PDCL3	9.4392151875	10.9545943529412	0.214797244031343	0.0100963494027467	0.0152911889028992
MPI	5.46687053125	5.23515147404844	-0.0624839286785908	0.088888446137402	0.112127686621105
SNX20	0.39823614125	1.01560805480969	1.3506476807192	7.16760575968141e-08	2.62337456708459e-07
AC010890.1	0.36837274625	0.180136304532872	-1.03207735858804	7.9276903214743e-11	4.89730964716452e-10
FGF12-AS3	0.0230856409375	0.154133594948097	2.73911365356503	0.000437322919795533	0.000848205378750497
TMCC1	3.29164096875	4.47933326643599	0.444477023652788	0.000509233282116797	0.000974762556042917
KLRD1	0.06983687075	0.22723082100346	1.70209771029605	3.32137307402677e-09	1.52656080380981e-08
UCP2	25.90112134375	22.7174160965398	-0.189215807741811	0.423735220848385	0.458232770018683
LSAMP	0.852519284375	0.209982223449827	-2.0214652706834	8.09882863245313e-13	7.47737716220182e-12
TRIM71	0.38991100915625	0.204609816491349	-0.930269527471902	2.02922853981727e-08	8.17572701705817e-08
AC084033.3	4.14030534375	9.95848033598616	1.26618843474456	1.06889635654088e-12	9.58062293942541e-12
VCPKMT	2.3086771875	3.08236385813149	0.416970713760732	0.0251377201219771	0.0353942558195987
HIST1H2BC	2.106454484375	2.03568680418685	-0.0493011268944681	3.78486856588185e-05	8.81713215763981e-05
LRRN2	6.8072591875	1.40490261750865	-2.27660390983144	2.048850728338e-15	3.53242961376403e-14
CHIC2	6.679128625	6.8064509100346	0.0272428317894402	0.802646049318018	0.820881252455865
SUGT1P3	0.566050234375	0.271595644256055	-1.05946974894598	2.97952182556488e-11	2.00110516288242e-10
CUL4A	10.32932040625	9.79701923183391	-0.0763305610966638	0.0344453299357107	0.047209346286911
SNHG10	1.644744015625	2.0524809266436	0.319505751826365	0.428402568375744	0.462736742843624
AC073610.1	0.1371913325	0.347899333114187	1.34248057593917	1.15972312530932e-07	4.10527870575143e-07
CFAP221	2.31995775	2.06823637850519	-0.165697451364365	0.251281646628738	0.286322210301835
ZNF503	11.8717938004687	4.24562585290657	-1.48348879530969	1.97803705154779e-16	4.51192496907748e-15
DRAP1	26.189048125	38.5840331487889	0.559040330664226	8.28442770277419e-08	3.00279936888189e-07
RXFP1	0.5971628684375	0.14987416117301	-1.99437278246538	6.26932691821213e-11	3.92774753042071e-10
FGD1	3.62247840625	3.96217513252595	0.129315560513777	0.818208430969726	0.835328450333665
ARHGEF10	2.67604934375	4.06381457058824	0.602729856186389	2.33024443893355e-05	5.60389433508304e-05
C6orf52	1.41074631875	1.19513273709343	-0.239287725330728	0.0798636634235694	0.10172492340776
AC091488.1	0.21227981	0.274781020276817	0.372315194924964	0.688787457566	0.714837087382088
AC109460.1	0.1632877840625	0.395922025847751	1.27779946571865	6.30437418471558e-09	2.75986497533707e-08
PPIB	72.82636125	112.507545951557	0.62748909896423	3.14642789223221e-11	2.10170733460286e-10
TRPM2	0.419001503125	2.16405472245675	2.36870965649149	1.57946738916063e-13	1.70630340677504e-12
AC137056.1	3.43346526	1.79472866719723	-0.935899617119343	0.00513582543075794	0.00821397608509716
TDGF1P6	0.126871973125	0.178310888788927	0.491021402417453	0.812482246187629	0.83005754968732
PDCD2	5.67757165625	6.12594663321799	0.109658789608813	0.0923317898849923	0.116007818998862
LYPLA1	15.31985475	12.1132557854671	-0.338815936015253	4.30691716034491e-06	1.17207325775798e-05
SNRPB	60.0502128125	117.508185778547	0.9685199965385	2.45826791890824e-16	5.43350958116288e-15
HOXA10	3.7257469375	6.26425465211073	0.749613175736419	1.64044578747897e-05	4.04899757014491e-05
TRAF3IP2-AS1	0.734963846875	0.645060246366782	-0.18823937553768	0.310224036771347	0.346027547676478
IFIH1	4.6869904375	4.37967249653979	-0.0978388594942072	0.0954817305265334	0.11953739392965
CERS6	3.25999221875	2.62729864809689	-0.31128831828469	0.000909031569949779	0.00166327191975165
BRAP	4.51243184375	5.47914687543253	0.280046135874578	3.23346592169079e-05	7.60797288345024e-05
AC003965.1	0.342798930625	1.06008648692042	1.62874745751925	2.8161526755847e-09	1.31015412730896e-08
ZSCAN25	2.32606946875	2.83032329377163	0.283072670391217	0.025664570174974	0.0360854958382602
DCBLD1	1.14030500625	0.949639465743945	-0.263967967060868	0.00275282253213967	0.00460881960520248
ARRDC3-AS1	0.158611354375	0.203897467785467	0.36234780684069	0.0643366444577428	0.0835212529337184
SGMS1-AS1	1.018485378125	0.651010578235294	-0.645672377448903	7.66344960160028e-10	3.95298078282779e-09
OAZ3	0.2278047875	0.344519825916955	0.596788940641097	2.79950851827469e-08	1.10278981962975e-07
NCF1C	0.4461392878125	2.13156961397924	2.25635006731565	1.67387312843582e-10	9.70811276772945e-10
TMEM206	5.11399721875	3.34391542733564	-0.612913016022552	2.99207021309889e-07	9.90619052128891e-07
FRMD7	1.31767663125	0.00929928395847751	-7.14666101564426	1.30985003135124e-27	8.51518095381072e-25
TREH	8.05545985	1.96288152213149	-2.03699385267921	3.75143287296555e-09	1.71071155901633e-08
LRIF1	3.1544955625	2.59591354636678	-0.281166984325975	0.0036638107290782	0.0060079537461841
DZANK1	1.07679798125	2.04792157820069	0.927412860414257	2.1235550472898e-07	7.20444162858733e-07
ZNF426	2.5208341875	2.05294003802768	-0.296209735364263	0.000438100291015645	0.000849489493141399
AC073575.2	0.2430940328125	0.485654437404844	0.998415663316087	0.000107356577868919	0.000231649962511318
AP000281.1	0.107362824375	0.138284797024221	0.365148026009993	0.36362319756856	0.3991763170716
EDN2	5.439802234375	3.23106066771626	-0.751546363332943	0.00209534205406417	0.00358462425858981
MIR155HG	0.270906565	0.857672210588235	1.66263102129039	5.0218000433217e-06	1.35180667832833e-05
RBM17	8.30415103125	9.53532673702422	0.199449691836269	0.0267469798122598	0.0374572954945434
RN7SL113P	0.1013147034375	0.191988322871972	0.922175003448687	0.0079292413510268	0.0122396830492175
ITGB7	1.189419675	1.53478944024221	0.367782898339295	0.0247487511211091	0.0348821353162782
AL035458.1	0.835094203125	0.577454303944637	-0.532232165189655	1.23574266505939e-05	3.12687706834592e-05
PRDM5	0.61422223125	0.358703755076125	-0.775967882205138	2.4665568771347e-08	9.78433357058655e-08
HNRNPA1L2	1.4600767375	2.1680028550173	0.570322461495919	1.36709379090396e-05	3.42400839210767e-05
AC068790.4	0.1241280628125	0.258449854775087	1.05805507548159	0.00190528020740815	0.00328310660515649
TLDC1	2.1850409375	5.27377568961938	1.27117590074754	1.44274463286581e-13	1.57321088407662e-12
FAM69A	2.6120075625	2.20449081972318	-0.244713604824718	0.000249724539944535	0.000504960168459193
P4HA1	13.5666041875	18.498666716263	0.447361643193315	0.0427142931597909	0.0573755102832488
AL645998.1	0.2277315346875	0.383558423875433	0.752112267002657	0.000308096145390404	0.000613240879207617
RTN4	79.7922375	69.4167294809689	-0.200965007041274	0.000969612196483976	0.00176607650423447
ZNF584	2.4022431875	2.24670830761246	-0.0965693773783682	0.0363725577203899	0.049623025942459
MDK	8.6016265	44.2733823726644	2.36375820281871	1.18833704240181e-10	7.08737551219838e-10
PNPLA6	13.39324315625	13.5080644256055	0.0123156156137116	0.771760739961215	0.792300401085125
SCML1	1.773213046875	1.41277733252595	-0.327831781865464	0.0119950745706094	0.0179127851654739
C2	1.431893496875	4.51405700629758	1.65650044783087	0.00475113660583551	0.00764241120724709
AC021321.1	0.4614882996875	0.380960561626298	-0.276652418465846	0.141987587407489	0.171101932421095
SCYL3	2.16038778125	1.65947796678201	-0.38056081921651	1.33116714326573e-07	4.67028370914324e-07
SP140	0.2276581359375	0.442323239204152	0.958232023305415	1.96541617166486e-05	4.78431648043044e-05
AC010175.1	0.229601569375	0.259838965951557	0.178485293163968	0.927809198831334	0.934617023141417
RBM14	12.088804625	11.4545206193772	-0.0777545119035055	0.235073673256755	0.269577326968665
CA2	158.1663875	70.1631106771626	-1.17265842403503	1.00296330443907e-13	1.14506704121987e-12
NTN1	2.232069590625	0.768820014740484	-1.53766420818569	1.15514114363121e-16	2.83374968897676e-15
TBL2	6.1110426875	8.73346480968858	0.515135566156395	3.90004872657639e-08	1.49683585698069e-07
STX8	6.33668571875	9.6138375017301	0.601383954659152	2.14716977165485e-08	8.61166638774944e-08
AL590652.1	0.378205665625	0.444244211557093	0.232182002833721	0.563848827336503	0.595591577384576
DYNLRB1	49.89352	71.1079520761246	0.511158451527534	2.37652485184949e-06	6.76040267701792e-06
TBC1D17	13.76802925	12.0275212283737	-0.19498272172597	0.003711092488776	0.00607962327893685
ZNF480	3.55229775	3.82818943633218	0.107909710749648	0.232707804670478	0.267127530855963
SORT1	30.599070625	16.9876914740484	-0.848998022914531	7.74169674014304e-14	9.09700813649025e-13
LINC00323	1.27199573875	0.323558303342561	-1.9749962314373	7.24520629008012e-11	4.50213085829747e-10
CLIC3	0.8361128440625	2.69370882411765	1.6878243408105	0.00305695344089343	0.00507723931905181
CLNS1A	9.43891228125	11.5223058131488	0.287736932572518	7.20324098060637e-06	1.88820250704865e-05
MAMLD1	0.990298125	1.90533055536332	0.944106499423777	6.61670576250243e-06	1.74542364803188e-05
AC010976.2	0.8148713246875	0.356271391453287	-1.193595623261	0.00264580327803609	0.00444493715499072
FN3KRP	14.291686625	18.3211708096886	0.358335516146185	4.34891030982382e-05	0.000100264905161193
RP9P	2.100722684375	3.54095661591696	0.753253442880924	4.74132909163327e-06	1.28130085477895e-05
RAB20	19.1173203125	30.1735288373702	0.658403117633916	5.30096447669749e-05	0.000120579621105737
SLC25A1P5	0.080647428125	0.116901239480969	0.535589795391745	0.03331970261383	0.04581982698477
HRASLS5	0.8709454196875	0.799894703363322	-0.12277221216878	0.426065123927888	0.460549606889734
TIMM8AP1	0.3341940084375	0.57039485200692	0.771275092640643	0.23661914527084	0.271171783282609
ZNF804A	0.34163282396875	0.0939798187612457	-1.86202370464292	2.03164047456306e-09	9.72303620570443e-09
AC100803.2	0.602215584375	0.206666341612457	-1.54297659753931	1.53252757135569e-13	1.66047193174154e-12
AL391056.1	0.06757594325	0.330216058062284	2.28882862902734	3.73785894877286e-07	1.21711285037072e-06
RBM22	11.39078884375	10.4076691903114	-0.130220649573835	0.00247657165357507	0.00418211194583007
ARL6IP4	0.69160913125	1.1928675567474	0.786405048516176	0.000599835714906502	0.00113307997663263
LINC00622	1.1940432915625	1.10731500622837	-0.108789449483064	0.0334313777115456	0.0459507332602632
EI24	29.9332153125	26.0399470242215	-0.201020742509516	0.000145253555912355	0.000306057135017234
SIGLEC7	0.321385581875	1.41048820089965	2.13381748462378	5.59106833439109e-09	2.47257669858036e-08
MRPL47	20.430475625	26.3544135051903	0.367321795835427	5.43880911991515e-05	0.00012349907332801
RPL29P19	0.613039059375	0.156630609861592	-1.96861281534649	4.31076441081128e-16	8.95825920158834e-15
CYP26B1	4.45086975625	1.44896779197232	-1.61906175783201	2.50729939854055e-12	2.07561193280681e-11
NEDD9	13.2802435	5.64772055432526	-1.23354098763172	1.20482231985373e-14	1.70487757591082e-13
RPL13	88.1421303125	179.734225397924	1.02796148552867	1.00836075373809e-12	9.10821321613118e-12
AC117498.2	1.51506455625	1.0863110532872	-0.479942005383424	0.000524694162740662	0.00100218761485109
TMEM223	8.22229890625	10.7746976885813	0.390033666981596	7.27139926712749e-06	1.90471365253993e-05
CBWD4P	0.2404058284375	0.527784345813149	1.13447668727859	0.00292966832985953	0.00488086674416863
AC091390.2	0.3770955925	0.283855262318339	-0.4097748007267	0.0127518878375244	0.0189546050351582
CSRP2	5.64106146875	2.61345606643599	-1.11000775054808	2.69345738378643e-12	2.21067540118201e-11
AC114488.1	0.3939908040625	0.543905450519031	0.46519392636661	0.470496983938986	0.504190147189739
C12orf43	2.71464040625	3.45124789965398	0.346357000156944	1.11671655418327e-05	2.84560594847969e-05
ACBD6	3.40156178125	4.39769055709343	0.370548800261673	9.52908979481436e-07	2.90552451006734e-06
TPI1	183.971065625	274.625062422145	0.577984410865146	4.03501555013226e-09	1.83020621187304e-08
DONSON	1.2627297625	3.27231093564014	1.37376391977523	1.52499630037852e-14	2.10537121969184e-13
AL353803.1	0.714468321875	0.341071751280277	-1.06679477546793	0.0541071850323231	0.0713052176704888
AP001434.1	0.3109967415625	0.894589879446367	1.52432697239084	1.84022744197642e-09	8.88478531018017e-09
C10orf88	2.08501078125	2.74966770588235	0.399202437538015	5.60135638589969e-08	2.08674835997878e-07
MLLT6	15.9419249375	13.7898812179931	-0.209215810801515	0.0036638107290782	0.0060079537461841
LRIT2	0.00459570340625	0.16136696049827	5.13391571672974	2.61661349266209e-07	8.7377259447515e-07
FRYL	2.62405940625	2.84411242595156	0.116178113308292	0.446169340434442	0.480261075855774
LINC02432	1.21108703	0.185611253474048	-2.70594645458393	2.96330218396752e-15	4.87916528068076e-14
RN7SKP160	0.172748686875	0.143597742076125	-0.266641679737465	0.0358113389849608	0.0489419418527539
ZNF669	2.225145625	1.78515421868512	-0.317851043143008	0.000631673588509245	0.00118824521930382
PPP1R10	21.4545959375	20.6454786920415	-0.0554608608756544	0.173820838976086	0.205364657039151
EML6	0.6268378625	0.197055353875433	-1.66949137749462	4.00115571092025e-14	5.02200707998128e-13
AC117409.1	0.3937815140625	0.479547917404844	0.284279593466159	0.0239864291329168	0.0338963009478205
AC025181.2	4.057812625	4.31136894913495	0.0874437794450222	0.66093559454965	0.688178794343834
OAT	34.79103875	14.4214449204152	-1.27050003487318	1.23832321099129e-15	2.24902694597703e-14
RPS23	88.20436875	105.585755813149	0.259493199981842	0.0485762188689628	0.0646522650485148
CCDC174	5.47318484375	6.76197092733564	0.305063232520439	4.86500483353705e-05	0.000111315943929264
CEP44	1.530442809375	1.66197172076125	0.118946699909965	0.344918153996177	0.38057737409033
MRPS14	11.45779934375	10.4596271176471	-0.131498556827319	0.0691067821257011	0.0891951652744158
RNF157-AS1	1.48097095	2.25551561605536	0.606913932880705	0.0310075795404627	0.0429020676421187
CA3	0.66855690625	0.992017087598616	0.569314606488102	0.0236129636653304	0.0334112627805389
BDKRB1	0.747337703125	0.144323895958477	-2.3724501188473	4.53189025544971e-16	9.37906089103042e-15
CAPN15	4.9086960625	8.30725040484429	0.75903120170712	1.15730235350189e-10	6.9228292068883e-10
LINC01819	0.311298868375	0.236065554906574	-0.399112783777517	1.84109008150473e-07	6.32772726970907e-07
RPS12	523.175603125	601.70446816609	0.201759803807006	0.339815747527838	0.375641283701315
SIGLEC15	0.2250428504375	0.52077574850173	1.21046253526524	0.685848295491502	0.712105640513372
KCNIP4	2.480116621875	2.16953361141868	-0.193023024451643	0.0469950831392681	0.0626950943159852
APBB2	5.75134775	2.29878787093426	-1.32302672937309	3.71741265229631e-18	1.66327878246367e-16
MMADHC	31.93616375	27.8928041211073	-0.195298044340406	0.000870614014551781	0.00159959946497407
AC110285.7	0.12687690453125	0.244318849297578	0.945335693850821	0.00366377987184719	0.0060079537461841
MLPH	0.79220800625	1.61128313201038	1.02425883764792	0.92084655673364	0.928407218149142
TRIM59	0.303047253125	0.617196010069204	1.02618596972226	1.56799241636949e-07	5.44584166860698e-07
AL158166.1	0.1382710103125	0.318201231245675	1.20244070306696	1.53133877736046e-05	3.80476405080916e-05
RASSF10	4.89665775	2.40143064880623	-1.02790321753868	9.86351909921148e-10	4.98675519284277e-09
OGFR	8.62870696875	14.4464303564014	0.743496764142015	1.13252546587253e-09	5.66339601180555e-09
LINC02073	0.0118502994375	0.128153569577855	3.43487824466711	1.43531972488952e-06	4.2543746653122e-06
ABHD13	3.53424146875	2.90681219238754	-0.281962749293518	0.000125472069389903	0.00026795257485266
ZNF502	1.8685859875	1.77911656508651	-0.0707859173976414	0.202055588719511	0.235153468695627
ANXA8	0.007343904	0.138426705678201	4.23643128860781	0.648733503073465	0.676844777834921
C17orf67	0.393346953125	0.724680157093426	0.88154198305956	0.00142869348041381	0.00252082797138872
AP000648.3	0.398868653125	0.640477316678201	0.683233729339825	0.00487150419521095	0.00781952485306809
VAPA	12.373152	10.1337886470588	-0.288039421582323	1.80016220033956e-06	5.22713940017148e-06
ZBBX	0.090115254375	0.458968398290657	2.34855157617829	1.10443226616834e-09	5.5331164109948e-09
AL359265.3	0.442752396875	0.221329620276817	-1.00030357894041	1.19084292738389e-05	3.02355507115188e-05
C19orf44	2.67295915625	3.14597694982699	0.235070307484212	0.0132060793846281	0.0195600062077622
IRS1	4.87383375	2.63889778387543	-0.885121570709156	3.29469936575782e-10	1.81371301899565e-09
TOM1L2	19.932706875	9.77823181314879	-1.02749212951299	1.3355116711019e-17	4.60511926152345e-16
CCNE1	0.40834990625	1.08995376401384	1.41638913538202	4.07268988398165e-11	2.66169912790202e-10
AL451042.2	0.43334320625	0.468598706124567	0.112842883786556	0.118104731870254	0.144905294950221
MICAL1	3.3814334375	8.32184062698962	1.29926770432231	8.61388153241184e-14	9.983881673356e-13
MAOA	29.50116475	20.5657477	-0.520528391119828	5.84953427996697e-06	1.55530201118862e-05
CCDC122	0.6879248125	0.911090043626298	0.405342750969879	0.000573741541442829	0.00108722644808906
PINLYP	2.074966415625	1.11453971124567	-0.896639964912567	2.16980730067991e-07	7.34669895326716e-07
ZNF26	0.417794740625	0.754371534256055	0.852480906563207	7.16760575968141e-08	2.62337456708459e-07
SNAP47	5.34079771875	4.75489166435986	-0.167642772546173	0.00191912093565597	0.00330438031010391
PPIEL	0.66519895	1.29926083065744	0.965833288901699	0.00244388456006095	0.00413196515191824
VTN	2.2523595340625	1.35187012820761	-0.736480575652174	1.03382871632998e-07	3.68682778328646e-07
AC063943.1	0.4665460375	0.554748000553633	0.249813113266214	0.370084844328818	0.405230811051991
RPL30P7	0.0888219596875	0.410968439100346	2.21003929727576	0.0320288198426671	0.0442375182767275
SYNPO	20.46414528125	7.61398577301038	-1.42637463221264	7.62440609350392e-14	8.97827639236639e-13
LAIR2	0.0499742209375	0.356532571557093	2.83477790054577	0.00156170854489946	0.00273868961979632
FCGR3A	2.871472359375	15.2543802916955	2.40936099210031	7.98162391324855e-14	9.36400389355269e-13
FGFR2	10.6531479375	5.35064610069204	-0.993494785348285	1.00234179722129e-11	7.42451767559724e-11
SCGB2A1	2.574118478125	6.38829964370242	1.31135352651335	0.780968786696523	0.800883797947505
SMAD4	5.864091875	4.88972780968858	-0.262153548183881	2.98726513374267e-05	7.06932775707861e-05
ZNF418	0.9545619625	0.588856452975778	-0.696922861347417	9.82559307358247e-07	2.98851085324609e-06
GAS2L3	0.5714484828125	2.54040749342561	2.1523645830324	6.58146251594289e-10	3.4365713675853e-09
CASP9	5.87262346875	4.04493304048443	-0.537889319855303	8.00489396303725e-07	2.47008475869067e-06
FOXO1	8.8538980625	3.6772169283737	-1.26769847606504	5.67357143434982e-18	2.3137075537534e-16
GATA3-AS1	2.514899184375	0.325203540809689	-2.9510856967337	3.97530923887533e-19	2.98864830295447e-17
ZFP36	177.7933996875	88.0598371280277	-1.01364568624017	2.42386380821001e-06	6.88797399753997e-06
RPL10P8	0.091146831875	0.17658713716263	0.954115842658197	0.0128047513467342	0.0190216694009588
GNPTAB	5.180651625	5.75073270934256	0.150612211430637	0.569285384571655	0.600759840304955
PRRX2	0.67726488	0.391873936065744	-0.789330564814813	1.08679980585365e-10	6.53647241055326e-10
RPL12P27	0.17341624875	0.140164512768166	-0.30711795235242	0.172908024886379	0.204406379315593
MRPL30	9.95507309375	10.7918704809689	0.116441125058544	0.47793743445023	0.511541867883078
CLU	178.75198125	725.001116124567	2.02002398361597	3.10734216857169e-12	2.52320293724982e-11
PRKDC	8.2777193125	7.42402113148789	-0.157032512434265	0.0051845837806886	0.0082823688424805
CASK-AS1	0.04472356125	0.124220101418685	1.47379167391507	0.00161801560687517	0.00282800877421808
DYNLT1	21.0154509375	37.2358911107266	0.825243470474416	1.90818102598313e-12	1.62279819997326e-11
C11orf49	5.74896859375	7.75147940484429	0.431168532106669	3.36212173673822e-09	1.54464719906724e-08
PRELID3A	0.329683753125	0.655834794740484	0.992249652195523	5.06116167824399e-08	1.9008811652375e-07
AC092614.1	0.3200843434375	0.20311663266436	-0.656143728004033	0.000166551793863728	0.000347587036141061
NCBP2	12.5943759375	15.7873499930796	0.325989388974856	1.87885922169721e-05	4.58421739454393e-05
ZNF689	2.97854596875	3.26037802491349	0.130431022822937	0.280592378788927	0.316360607446014
ENDOD1	16.530865	20.708763716263	0.325079211701283	0.143629642692254	0.17291100176617
UBE2L5	0.15207658875	0.231131706608997	0.603917105867127	0.000565042885356119	0.00107303395250533
ISOC2	21.75615740625	20.6789870449827	-0.0732582515548623	0.316971823398165	0.352717525679386
SPEN	6.56359234375	5.75367663321799	-0.190001496359004	0.00565345335566496	0.00896851213093107
SOST	9.4592731971875	0.0408308808892734	-7.8559248354543	2.01757751519681e-21	5.79149556083053e-19
ZNF425	1.71136089375	1.06445082422145	-0.685034727771711	1.00015639299894e-07	3.57941333459449e-07
DAD1	139.9059340625	144.512076608997	0.046732905921667	0.489215552095097	0.52282812822541
TNNI3	0.02960119659375	2.15044774884083	6.18283777086836	1.38995556177365e-12	1.21865084418417e-11
ATP6V0A2	1.34855889375	1.59875848269896	0.245533486006911	0.0144433270817046	0.0212275323151085
AC007485.1	1.42417245625	1.6502777433218	0.212584995786233	0.836977762183995	0.851815060205951
KIAA0391	0.836250496875	0.877646266089965	0.0697044180439904	0.551709284855308	0.583856665860235
AGFG2	9.3243026875	6.26022855363322	-0.574780509070245	0.16817380120101	0.199396284086789
ZNF776	3.3925838125	2.53901659757785	-0.418114631391039	8.25559153456147e-07	2.54283385208808e-06
AC092794.1	0.76301434375	0.922441351937716	0.273747010482381	0.898567366927045	0.908016024833744
FAXC	0.33642129375	0.780497669013841	1.21412529983345	1.98317734728924e-05	4.82383282790075e-05
CCDC121	2.0841465	1.14025300138408	-0.870102724238064	2.59308818228136e-14	3.40957930356722e-13
MIR106B	0.459273459375	0.574775597231834	0.323645396698051	0.351514412725545	0.387159809870078
LMF1	2.77086409375	5.1309526816609	0.888890770086471	1.22162997226716e-13	1.36717403934284e-12
AC095055.1	0.516179346875	0.271224153425606	-0.92838675709761	1.72157129755059e-11	1.2164926595192e-10
MAST4-AS1	0.2108047803125	0.107361045432526	-0.97343695758529	2.48056592899408e-05	5.93890259191466e-05
EIPR1	5.9243770625	5.46412293425606	-0.116673522834803	0.0129848228170261	0.0192593973107454
THAP2	1.120139378125	1.25258923391003	0.161235127103468	0.202055588719511	0.235153468695627
NRARP	2.423122659375	1.2931456467128	-0.905982661672086	3.84756026468055e-12	3.0734595059716e-11
ZNF664	25.6981684375	23.7215156262976	-0.115469348991339	0.026885014383035	0.0376339121537823
RASSF6	2.88892703125	5.71194983356401	0.983449543985135	2.32823752434079e-08	9.28061929675464e-08
AC079834.2	0.202780076875	0.318176984813149	0.649913568115212	0.0282992383113213	0.0394465786913833
ZNF385A	5.556571375	16.8636150968858	1.60164698119816	6.29795243726036e-15	9.48253697007941e-14
UCP3	0.22836285	0.321474423287197	0.493375987777511	0.0942905651780376	0.118273898310548
MAP3K21	5.0550341875	3.18614710968858	-0.66590796917423	3.17589762164298e-08	1.23935143240068e-07
AL662844.3	0.173473341875	0.450247208477509	1.37600335455628	5.11684969236401e-05	0.000116691837340406
FAM169A	1.63690550625	0.187467287418685	-3.12626026572469	2.65528682666672e-18	1.270519789998e-16
CHST2	4.43400265625	2.42182916089965	-0.872512535507073	3.65403022907829e-11	2.4087393424789e-10
FNDC5	0.847487665625	0.250317606536332	-1.75943260222106	2.71362773266155e-17	8.28443560428429e-16
MPEG1	5.58675509375	7.05153153356401	0.335926054476793	0.0709688865291766	0.0914117307082978
PTGFR	2.50765434375	0.778715624349481	-1.68717002181054	1.13114310270469e-14	1.61318745705562e-13
LINC00639	0.2320038446875	0.115109805176471	-1.01113798438146	0.0866509157766467	0.109636796119481
ATXN7	3.64188465625	2.88344316539792	-0.336892644614775	0.000103023399635394	0.000223007168949281
EDDM13	0.1177820565625	0.101237548588235	-0.218375290474264	0.0135817781878954	0.0200674169335514
TBC1D13	30.1743471875	13.5567403564014	-1.15431222697534	6.94210600573425e-19	4.47350930159604e-17
UQCR10	78.6179615625	95.5430769896194	0.281292382444817	0.0233667990016483	0.0330989719516427
HDAC1	25.7890765625	18.4200035882353	-0.485486772553411	3.25782367074918e-07	1.0715428064668e-06
CDC6	0.1499527846875	1.16035823183391	2.95199005140944	2.2634139325086e-18	1.11919995861829e-16
KIAA0753	2.49480584375	4.39094253529412	0.815603110538349	1.56799241636949e-07	5.44584166860698e-07
CLUHP3	2.650079065625	2.64227397214533	-0.0042553388786426	0.533084329180199	0.565554522793028
TMEM64	6.53140771875	7.74781526643599	0.24639558539615	0.141987587407489	0.171101932421095
GTF2IRD1	5.7770143125	7.86937879238754	0.445925685145593	5.3465406270303e-05	0.000121528781858547
C15orf61	1.655988075	1.25728846193772	-0.397376595991872	5.60135638589969e-08	2.08674835997878e-07
DUT	9.061094875	10.779743716263	0.2505655886426	0.00303708505579369	0.00504726999911338
P4HA2	7.072540125	5.84420892871972	-0.275220701580388	0.427232935816668	0.461563594523477
AL357033.2	0.3073581671875	0.176210443217993	-0.802621392201225	1.43336642028104e-07	5.00817230279352e-07
ADAMTS14	0.074102043125	0.841668881	3.50566755174126	3.02041728288541e-11	2.02610874669548e-10
NANOS3	0.234893169375	0.372730430934256	0.666127849419601	0.022880712586333	0.032469309121294
QPCTL	4.30410278125	6.38167669896194	0.568222992719726	2.0691520264711e-06	5.94417302327667e-06
ST3GAL3	3.69437590625	3.86367913044983	0.0646446173095794	0.64213320367587	0.67065492609024
AC016590.3	1.5968378625	2.4610508433564	0.624056629213274	0.00842012661374353	0.0129287987873271
C17orf50	0.113784335625	0.283164152698962	1.31533667883783	0.000540453028955445	0.00102956116702226
STMP1	12.00513865625	14.2248783148789	0.244764244792671	0.00646786353098305	0.0101389494769729
STX10	13.86948296875	22.9711345363322	0.727908105287915	4.04925282657431e-10	2.19095802266272e-09
DSTN	107.5473628125	78.1908584775087	-0.459900295822224	5.35470494629211e-08	2.00093057359078e-07
MAPK8IP3	3.871792984375	8.73380724705882	1.17360887437217	3.36324132655131e-07	1.10293357627246e-06
KALRN	0.75123004375	0.740224205778547	-0.0212924480687299	0.0931113421559492	0.116927447058289
AC005586.1	1.01542966875	1.49555746961938	0.558593031448732	0.000556934304954876	0.00105874052399541
PMS2P6	0.085475269375	0.130645119446367	0.612074260994473	0.0229274848860026	0.0325329780083017
ZNF283	0.68320204375	0.545393638788927	-0.3250144172388	7.8280701638349e-05	0.000172937366148169
SCNN1A	79.6569484375	43.692344266436	-0.866419698705238	4.94816500574899e-08	1.86160495526928e-07
DNAH10	0.2317979321875	0.109163083951557	-1.0863826387898	6.93804187280682e-09	3.01694942975898e-08
NPR3	24.339428	9.67226370235294	-1.33136978018841	4.39226591456609e-09	1.97965443535184e-08
HS6ST2	9.5339509625	0.626663948214533	-3.9273103021605	1.3451065515749e-18	7.52680762264811e-17
WASF1	3.30424228125	5.8161224615917	0.815738171059787	4.17524578557392e-08	1.59195200273487e-07
AC004696.1	0.2004372421875	0.149842719723183	-0.419701602405427	4.53439928537727e-05	0.000104291183563677
ZFHX3	2.31159165625	1.76015335432526	-0.393185437656079	8.7799235802966e-07	2.69272808374709e-06
SLC35B3	11.8495318125	14.4502308961938	0.286262487483374	0.0741636793126906	0.0951773676971724
AC027514.2	0.1117330725	0.143414647716263	0.360136101393385	0.693569813874549	0.71921058391129
EIF3I	82.783393125	96.1757508650519	0.216331805048584	0.000310552852194851	0.000617501771506188
MAST3	3.592616	3.3311896550173	-0.108997246341449	0.592665012967067	0.623497133822517
DPYSL5	0.0230512055	0.202178508581315	3.13271554222104	0.296154784069866	0.331942656810155
AC073195.1	0.533310971875	0.873331447128028	0.711552280949634	0.0026812384189292	0.00449919623243183
CCDC96	1.302683475	1.7754630449827	0.446708750399352	0.0266095576939071	0.0372813801792868
HECW2	0.981843571875	0.341203862207612	-1.52485921436237	1.60473428004169e-12	1.38336356442127e-11
AC025594.2	0.258564515625	0.380491184913495	0.557338731311066	0.00909013023079723	0.0138756413948836
C17orf53	0.2702663153125	0.857614137716263	1.6659469761918	6.10074177628706e-15	9.2169990076058e-14
SLC5A3	22.30071184375	3.14541093287197	-2.82576934630456	4.74894879758519e-19	3.39695842307526e-17
LSS	7.0866158125	5.46262567474048	-0.37550227211534	1.15595247802444e-08	4.84452362946041e-08
AC068790.3	0.21883248	0.350507820311419	0.679619748460532	0.0164001906931712	0.0238851871756383
AC110619.1	0.18335518425	0.096252233982699	-0.929749127227777	0.000527377298243988	0.00100713845024079
AC122718.1	0.1325548684375	0.112866871176471	-0.231967571456601	0.0401286606879684	0.0542419145784103
AC074085.2	0.0807254634375	0.12656294733564	0.648759378730846	0.136979163460607	0.165744262876761
SNORD116-27	0.244301203125	0.120068617301038	-1.02480184981829	0.0136098893127522	0.0201055596497635
AL162724.2	0.2322928484375	1.12181518010381	2.27181836650565	1.58230384287803e-11	1.12745524948849e-10
MCM6	4.5038176875	5.77216629411765	0.357964435015449	0.113455064243287	0.139821426538577
MED24	11.1741498125	15.2789933460208	0.451384426944192	3.70610888261237e-09	1.69248191389217e-08
AC098614.1	6.3799509375	2.92444364705882	-1.12538314040512	5.7215365042674e-10	3.02398664165046e-09
NVL	2.736477625	3.10886396955017	0.184067431663701	0.0265410619154502	0.0372042802839419
AC012603.1	0.48362365	0.354909318131488	-0.446434343693619	1.07613300394335e-05	2.74609133806871e-05
ZNF461	1.198866003125	1.13518936262976	-0.0787374424922089	0.13192077130182	0.160255279367086
KLC2	7.40653103125	8.04385283737024	0.119088696581526	0.0904058292704009	0.113794991136883
RPS27P21	0.182094581875	0.288320943148789	0.662987639233371	0.0276561535815139	0.0386326210334451
AC093627.7	3.681712934375	0.399596896456747	-3.20375985984529	4.59138942832895e-14	5.66630265406783e-13
LTK	0.811482065625	0.52053500516609	-0.640564024685282	5.00434030585251e-08	1.88082369233365e-07
ZDHHC13	2.42278325	2.74867894221453	0.182073061154725	0.0506745248096003	0.0672062295611782
LSMEM1	0.378427465625	0.889889459100346	1.23360933668415	2.4582581757591e-05	5.8886832620357e-05
AC125494.2	0.9855323375	1.63968332861592	0.734442099450991	0.00493271662663683	0.0079108863444024
AC006329.2	0.2969546325	0.111509156712803	-1.41308035517839	6.30127901011996e-05	0.000141628198048283
ATP5MF	32.86449375	57.7890128719723	0.81426546489201	1.67471874871334e-11	1.18604000329417e-10
ALOX5AP	3.14068215625	10.0107135983737	1.67239496647713	1.34931634073098e-09	6.6586155568602e-09
POMC	0.816112215625	0.488106927058824	-0.741570310601805	9.56278809065507e-05	0.00020826318373017
UBE3D	0.579182125	0.630739087197232	0.123026262514873	0.110286983529262	0.136319941670243
ANXA4	19.894998125	44.9929439688581	1.1772930050591	6.99430882203878e-13	6.56734103201033e-12
AL031846.2	0.2744568703125	0.345763681221453	0.33320688337151	0.464348349203486	0.498034334357757
MT-CO3	19503.5281875	19503.319982699	-1.54011948190202e-05	0.204193401710607	0.237391476857224
ZNF561-AS1	1.367058440625	1.76716594394464	0.370362602791053	6.50317816893707e-05	0.000145765892980444
SPRY2	9.83010825	6.38147324256055	-0.623317777178788	2.21615080931749e-09	1.05160114509112e-08
AC010680.2	0.160474206875	0.286219044882353	0.834778240859987	4.90702141495774e-05	0.000112219238835811
CDCA7	0.1493102753125	0.984101685813149	2.72049394184266	2.08744370002958e-11	1.45181775021252e-10
IDO1	0.563344995625	1.27223328557093	1.17527262493458	0.00361707735792185	0.0059396924845577
NECTIN4	2.609528353125	1.68242508847059	-0.6332468083188	6.16411813410685e-17	1.66736110813593e-15
AC020978.7	0.07907734125	0.103804567692042	0.392533657229292	0.281488199256891	0.317289746176041
AC019080.5	0.7578912375	1.24652406989619	0.71784800907744	3.61927484211695e-06	9.98088981101821e-06
AL137847.1	0.974256359375	0.680296114083045	-0.518138595173152	0.00029644656859859	0.000591543256987599
DUSP26	2.097930584375	0.205652805297578	-3.3506842864926	1.63469399123396e-18	8.72740970419892e-17
L3MBTL3	1.96768934375	2.50074926712803	0.345857947866578	0.0291786467630909	0.0405645404996917
BBIP1	1.73361728125	1.51281004602076	-0.19655459101556	0.00882700393226967	0.0135094355293558
DLGAP1-AS2	0.9754101875	1.74302021602076	0.837508356789137	0.000325277508692431	0.000644230176938065
AL451060.1	0.3881205634375	0.31962960633218	-0.280103825170977	0.0136997072639788	0.0202287814587296
SPNS2	44.7961246875	20.9865040034602	-1.09391207208374	2.93479727052965e-12	2.39364664466852e-11
ODF3L1	0.2955428546875	0.662676618442907	1.16493767586273	1.07617260871154e-05	2.74609133806871e-05
PTCHD4	0.34743492625	2.65280019765052	2.93270132459618	3.55613047688165e-11	2.35121603142432e-10
LINC00342	1.08991465	3.47921972972318	1.67454863148823	8.7799235802966e-07	2.69272808374709e-06
RAB18	14.3643179375	11.8519251314879	-0.277368072900222	3.94877399091022e-06	1.08113156845149e-05
SGF29	5.32971653125	7.63769435640138	0.519078384473663	1.82545034608563e-07	6.27495007768751e-07
AGTR1	2.7023211875	0.368304267782007	-2.87522913814048	1.37300575127903e-18	7.59142017351581e-17
SEC16A	12.63346796875	10.4466277577855	-0.274213416896629	2.83656105243512e-06	7.95439088327499e-06
PLEKHD1	0.5230267759375	0.0810063040726644	-2.69077871508814	3.5874762465926e-18	1.61166641216334e-16
RHBG	9.06176671875	1.29397907413841	-2.80797806469878	7.91591559716174e-18	3.01145408681697e-16
R3HDM2	6.48754884375	7.59985352595156	0.228298118030598	0.000710440601188022	0.00132502477496067
EEF1A1P19	2.70847965625	1.97491568027682	-0.455692196346004	0.0087752014379762	0.0134338743166358
ITIH5	6.7880959375	1.97795743823529	-1.7789955724552	1.10465350865191e-15	2.03977915636869e-14
STON1	3.122186125	1.01400688875433	-1.62248909077436	6.49379333488338e-17	1.73557816301e-15
EML4	8.00722234375	11.0325352179931	0.462390580202118	4.74099199758347e-05	0.000108647118841459
USF3	2.82351234375	1.79935670795848	-0.650009720864768	1.10447041602086e-09	5.5331164109948e-09
GUF1	7.9700495	6.39568712802768	-0.317489319424151	4.06837047806061e-07	1.31582078836075e-06
RUFY4	0.01890341384375	0.126782876442907	2.74564120005915	4.38713656312822e-09	1.97855293725409e-08
DLSTP1	0.367835359375	0.335272373598616	-0.13372656004817	0.105448461842281	0.130809656530009
PCM1	8.28975003125	6.22464965432526	-0.413335960016481	1.21941165049393e-07	4.3027866715944e-07
SMYD3	0.8935157	0.902722693079585	0.0147897958722611	0.86688241348716	0.879173258020863
PRSS42	0.09236516125	0.27668930749827	1.58284619641509	0.00286305894370086	0.0047792356383078
AC022613.2	0.602391528125	0.361286171107266	-0.737559446450471	3.55613047688165e-11	2.35121603142432e-10
HK3	0.3442295190625	1.59209288446367	2.20948178208045	4.18448000464292e-11	2.72348532222092e-10
AC006033.2	0.07559010396875	0.236208924529412	1.64379419559694	1.87548816501437e-07	6.43494487912335e-07
AC092279.1	1.1448337375	0.647349766366782	-0.822520769633793	0.00110214163838312	0.00198716344181272
AC025811.1	0.37161553375	0.112044810103806	-1.72973498347892	1.54578223522333e-13	1.67400415213823e-12
AC010273.1	0.1308680909375	0.144220591038062	0.140163786113848	0.962374195034386	0.965782389754534
MCF2	0.2696559784375	0.154281569615917	-0.805554290917322	1.44273735549056e-13	1.57321088407662e-12
AC005593.1	0.2066652553125	0.127675810657439	-0.694810643144091	0.00275658358707509	0.0046147668730683
HOXD3	1.598370603125	0.365905943854671	-2.12705719833431	7.25260679997556e-18	2.7977091994017e-16
RNASEH1	3.79974325	3.78745059515571	-0.00467486874934364	0.36157213293445	0.397267428257203
RNU7-151P	0.06768990625	0.434457076124567	2.68220102355175	0.00022286508225732	0.000454133577314792
LAS1L	6.6465915	7.85868708650519	0.241673619935002	0.000312962818291398	0.000621622679070342
AC110774.1	0.4157840625	0.136722021314879	-1.60458882776899	1.34782949087148e-13	1.4850984664373e-12
AC079921.2	0.592419103125	0.274431569584775	-1.1101717091521	1.10039690366104e-08	4.62484745419661e-08
UBE2W	4.32130296875	3.86542517647059	-0.160839270800415	0.00284475650835208	0.00475050265216878
GTF3C4	4.08618296875	3.77178952941176	-0.115504631620387	0.0130582079212216	0.0193591501564666
XKR6	0.21108744375	0.180363973782007	-0.226929563562685	0.00350260341733806	0.0057667120386353
SLC35G2	0.743775234375	1.04590479847751	0.491812922778988	0.669687255968245	0.696798824020436
AC005225.4	0.734546821875	0.507129923356401	-0.534499051170058	0.000582319806812347	0.00110225354885444
SMARCD3	4.237323125	9.24704376678201	1.1258390687105	1.11576981538641e-08	4.68589402042292e-08
BAIAP2	5.93783415625	4.7476596550173	-0.322720283046896	0.000172037306154632	0.000357886172041019
EDEM2	15.9557746875	24.786750899654	0.635490515971169	1.93587111414944e-12	1.64192475963335e-11
MFSD4B	1.4468220625	2.64446571903114	0.870088770588811	1.76970664373402e-11	1.24612379568184e-10
HMGA1P8	0.5528804	0.972038854636678	0.814046554794542	0.000565137101257825	0.00107303395250533
SLCO2B1	4.77082414375	5.75274862200692	0.270012921667366	0.629248332104396	0.658379923526791
LINC01117	1.400418840625	0.656720837750865	-1.09250623861053	6.14684324571289e-10	3.23254047727794e-09
TNFSF9	0.4664764365625	7.35194240062284	3.97824935155546	3.78365305720369e-18	1.68949663683582e-16
RTKN2	0.1370870290625	0.256945096055363	0.906368045476823	0.000145253555912355	0.000306057135017234
ADAMTS16	4.391063315625	3.11214402096886	-0.496661511527182	3.0137142861424e-05	7.12810346352119e-05
AC117402.1	0.1434311846875	0.258532799377163	0.84998859539616	0.0684948212533738	0.0884728014448042
ZKSCAN2-DT	0.458817891875	1.1492017716609	1.32463856579852	1.7296994374522e-06	5.0390861560572e-06
HIP1	12.97150371875	7.34016267474048	-0.821461791446468	1.05179612626743e-08	4.43830656336178e-08
FTLP14	1.397395425	1.31304094294118	-0.0898284193640471	0.0870203606766661	0.110054206203063
RRAGA	58.301854375	54.0007258823529	-0.110562970926859	0.00161791815889293	0.00282800877421808
MTA3	3.14854796875	3.43618114532872	0.126119445843366	0.28238604592152	0.318042230471509
ANKRD34A	0.2348152128125	0.342186791522491	0.543258194217421	0.00798250816714503	0.012309012000726
AC124319.1	0.1156385165625	0.367952726539792	1.66989841824374	0.00219766718135358	0.00374894170791527
AC019226.1	0.1448601909375	0.262617549688581	0.858302147031761	0.00170585122491937	0.002966983760182
NPIPB11	0.093496776875	0.362765132975779	1.95604726169847	0.000136124287179369	0.000288443593090365
AC116351.1	0.470943261875	1.23473840677163	1.39058026005122	0.0405037113495529	0.0547154341705602
HPYR1	0.0722748396875	0.125398560934256	0.79495538317726	0.296451611720805	0.332258504835706
AP005431.1	0.0860164921875	0.111397811730104	0.373035689541252	0.103900401969147	0.129104485311674
SPRTN	1.48807784375	1.32721379031142	-0.165049216427792	0.00293948563277771	0.00489537755736029
AL356488.1	0.0553473234375	0.106741202249135	0.947531709953085	0.19809823360107	0.231034469042025
HSPA8P1	0.3051364409375	0.228820488577855	-0.415238247386914	0.0365512785262031	0.0498343178937407
PON3	0.7411897784375	0.269917421920415	-1.45732488655834	3.18975691872103e-13	3.22249481713587e-12
WDR75	4.26065171875	5.50212320069204	0.368914318927421	3.91898259439876e-05	9.10844082902164e-05
SEC23IP	6.2464846875	5.57435641176471	-0.164239269610352	0.0107590059014957	0.016207067909818
AL359532.1	0.2242950925	0.192287044221453	-0.222136494014185	0.162665470032308	0.193581987552749
PIGV	8.3862241875	7.6028519550173	-0.141480699259284	0.0344453299357107	0.047209346286911
TRAV4	0.15881443625	0.291089194048443	0.87411922446099	0.0611481921975223	0.0797426687203868
YPEL5	41.519270625	25.7667557543253	-0.68827019838174	2.16594265215947e-13	2.27537216923388e-12
RAET1E	0.8030241725	0.105211914418685	-2.93214532845729	6.96572137682996e-19	4.47567847651374e-17
TSNAX	6.74938128125	4.67234328719723	-0.53060897968969	6.5847603006194e-12	5.04481653118165e-11
FAM83F	1.412696984375	0.838556502459862	-0.752472146945318	1.45871024373252e-06	4.31619050621139e-06
AC084880.4	0.0136079390625	0.119800689723183	3.13811572338377	4.71087359793129e-09	2.11205758894676e-08
SLCO3A1	3.88647246875	4.56618213598616	0.232527110548799	0.0230017294904046	0.0326278543785402
TRMT11	3.94790196875	5.40625703183391	0.453543937777793	2.24101574964269e-07	7.57040671165404e-07
NASP	5.760232625	7.99978417647059	0.473834002949286	0.000223685103722672	0.000455552552066914
CFAP58-DT	0.21586932125	0.410587197024221	0.927530415764964	0.000338042890588259	0.000667542145313006
NUF2	0.10840215875	0.53175037250519	2.29435565163399	4.189823767727e-12	3.31451949670973e-11
CCDC159	3.65301765625	3.97408890588235	0.121535421296201	0.652230045648564	0.679883073899746
MTND6P22	0.1786569978125	0.608056589896194	1.76701317303981	0.428541293526173	0.46286396651725
AC005280.1	0.4054420159375	0.503901898788927	0.313647289667804	0.481628053900963	0.515192608787349
PARP12	4.360143875	7.26186924913495	0.735965212968515	3.98634646418716e-09	1.81035989106079e-08
ZNF486	4.365460471875	7.19948282768166	0.721759436405935	0.771760739961215	0.792300401085125
AP001160.4	0.3327223665625	0.485289247854671	0.544526044251069	0.0900007522510345	0.113369044680265
AC084876.1	0.14594991625	0.272537178892734	0.900979669458536	0.00109342677445364	0.00197289893842847
CR381653.2	0.080722626875	0.132359538788927	0.713417141164645	0.188156458169782	0.22052188318186
CDH23	0.14983407625	0.224250110456747	0.58174292746243	0.57611589149071	0.607532898359693
NREP	5.7176578125	7.78398052110727	0.445083819007646	0.0014486623672899	0.00255431488884442
CBLL1	4.0478036875	4.56030814532872	0.17199198911636	0.163270836376476	0.194218572543418
CLPX	10.65890390625	8.00917188927336	-0.412334100588923	4.72342215763025e-10	2.52239188089155e-09
C3orf67	0.151154105	0.775564658989619	2.35922690426866	2.25415390383544e-14	3.02144109984686e-13
SLC12A9	5.17883565625	7.62734807266436	0.55855376128357	7.37165263812475e-07	2.28745806907864e-06
DDOST	66.426789375	84.0106804152249	0.338807565821735	6.9286841071725e-07	2.15940080119619e-06
PSMG4	1.031268025	1.1813765633218	0.196049560827101	0.336777653259288	0.372562385885388
CDC27	6.272476625	7.09619386851211	0.178010235406924	0.137147888528416	0.165930252347889
ZFAND2B	9.647358875	11.5844257543253	0.263980591096507	0.0337664871246769	0.0463709639587905
WSB1	12.24634121875	18.7822559134948	0.617019567261216	0.0329340501578276	0.0453404740354073
AC010332.1	3.34692655	2.76241269377163	-0.276908021941404	0.0090367375597559	0.0138087694645846
AC090004.1	0.1117885659375	0.39726175100346	1.82931726248174	2.21671961865106e-07	7.49740901684872e-07
DDX50	13.24977684375	10.3572316055363	-0.355329626431284	1.51853521922846e-06	4.47881734359061e-06
RPS18P12	0.4659319	0.779973580103806	0.743306148810262	0.00269896353337466	0.00452620668890633
AL132640.1	0.2526967971875	0.194857488858131	-0.374987999988115	0.051593656812405	0.068343197682164
HNRNPCP7	0.3248543675	0.485698907093426	0.580269138443823	0.0931110454297483	0.116927447058289
AC007342.8	0.810275040625	0.30638221449827	-1.4030791498954	3.73821531688289e-11	2.46203138108053e-10
CXCR2P1	0.062886139375	0.468920025103806	2.89852791493761	5.36851678354155e-06	1.43724547469311e-05
EGLN1	12.13285125	11.0323781384083	-0.137174815537061	0.0061979583731008	0.00975042519008164
AP000317.1	0.449680596875	0.121816935259516	-1.88418592112098	3.86335661080765e-12	3.08496283123849e-11
WASF2	26.76719	26.6477866678201	-0.00644998436315447	0.398601715761224	0.433449459975909
TAPBPL	11.4805101875	15.6113656643599	0.443409992138496	0.00048683648280949	0.000935537017869775
HEY1	1.99979229375	1.26886641868512	-0.656309967973013	7.22104852862134e-07	2.24513765126062e-06
Z99943.2	0.1969377896875	0.190867478581315	-0.0451686648055225	0.251541612612817	0.286588879566036
SCAANT1	0.3616627903125	0.76811558384083	1.08667824600963	0.000318532184483705	0.000631946582321455
RN7SKP68	0.2027217040625	0.168560108373702	-0.266237409990302	0.188434556772692	0.220800986499857
C16orf54	0.81622688125	0.979507312179931	0.263086038034236	0.095083343711353	0.119119602451513
YTHDC1	10.98258490625	11.450911733564	0.0602448188487421	0.338801102901581	0.37468832069617
SZRD1	26.987658125	23.244877	-0.215386999380431	4.92658952868123e-06	1.32763238664279e-05
SDHAF3	6.75138009375	7.60265002422145	0.171319937415856	0.336777653259288	0.372562385885388
PHBP19	0.0787013690625	0.118997340346021	0.596468691189933	0.241010348817352	0.275698775484418
LINC01619	0.0953776521875	0.149863148467128	0.651922491450233	0.417942651144724	0.452589081923306
MRPS31	8.96149546875	8.4314750449827	-0.0879544595674173	0.151485717573336	0.181587332042055
TMEM61	10.940876	1.49206660155709	-2.87434441471177	9.59883663843188e-19	5.71868156925229e-17
C19orf70	28.79091375	37.988113550173	0.399934493980617	0.00224086414520554	0.00381673886117578
CBFB	6.44775459375	10.3252990968858	0.679314833352458	1.50951125196442e-09	7.3946647167929e-09
GSTO2	2.87432971875	2.00197622217993	-0.521800725903022	7.76268216329456e-05	0.000171612886432586
C4orf36	1.67519901875	1.2575653349481	-0.413699147254887	4.12863965088469e-05	9.55753269831423e-05
DDX41	13.983058375	20.5286911349481	0.55396170572122	1.60346015527157e-13	1.72799999083216e-12
TIMM8BP2	0.26319579125	0.350019192076125	0.411297610157184	0.512804384369284	0.545952281090231
PDE4B	1.69696484375	0.938146339377163	-0.855071788459297	5.2353595489889e-08	1.95964694515329e-07
HLA-DPB2	0.3700085395625	1.1222089466436	1.6007108469124	0.000113254563629477	0.000243579412270344
HABP2	5.46502946875	14.8616072522111	1.4432889684223	0.678483997930574	0.705022415789548
MANEAL	2.7592150625	5.05009547647059	0.872052753957095	0.29331111080601	0.329005606807675
AC103591.2	0.320101641875	0.270340550138408	-0.243752149495814	0.0343789481082011	0.0471476012927697
PPP2R2A	5.314224	4.47757122145329	-0.247142659898425	1.7470624336905e-06	5.08497774188321e-06
ERLIN2	14.2252084375	10.4109974359862	-0.450341497947692	1.98313998875238e-09	9.50625529633352e-09
KRT36	0.03469122828125	0.140234948245675	2.01520310436203	7.57461005463633e-06	1.97780987640433e-05
SLC22A17	12.79067771875	12.4128033979239	-0.0432637269476284	0.150343794469632	0.180365224118665
AC098864.1	0.1269256034375	0.715637465674741	2.49524579955874	4.60298028380225e-10	2.46094893949698e-09
AC007000.2	0.058155494375	0.144024747197232	1.30832932029048	0.00188762805934412	0.00325573491967874
FAM66A	0.2056286640625	0.143892349100346	-0.515051501632749	0.0130211446383157	0.0193119747662009
BDNF	0.132930255625	0.39716870517301	1.57908244351943	0.00383173017825731	0.00626148179992992
LBX2	0.2062911590625	1.80363734217993	3.12815538603445	1.59055207330675e-16	3.7241496267266e-15
[truncated: 20,104 more rows]
